# Supplementary material for: Associated Bacteria Affect Sexual Reproduction by Altering Gene Expression and Metabolic Processes in a Biofilm Inhabiting Diatom
Source: Front Microbiol. 2019 Aug 2;10:1790. doi: 10.3389/fmicb.2019.01790 (PMC6688387; doi:10.3389/fmicb.2019.01790)
Supplement: Supplementary file 2 [file Data_Sheet_1.xlsx]

## Sheet: Biological
GO ID	GO Function	Genes	pvalue
Biological function
GO:0006561	proline biosynthetic process	2	0.0002
GO:0032508	DNA duplex unwinding	4	0.00061
GO:0007535	donor selection	2	0.00068
GO:0009154	purine ribonucleotide catabolic process	12	0.0025
GO:0061028	establishment of endothelial barrier	8	0.00269
GO:0019933	cAMP-mediated signaling	8	0.00348
GO:0006302	double-strand break repair	5	0.00525
GO:0002109	maturation of SSU-rRNA from tricistronic rRNA transcript	1	0.00583
GO:0045005	DNA-dependent DNA replication maintenance of fidelity	2	0.00776
GO:0000718	nucleotide-excision repair, DNA damage removal	2	0.00914
GO:0010777	meiotic mismatch repair involved in reciprocal meiotic recombination	1	0.01164
GO:0006284	base-excision repair	2	0.01301
Molecular function
GO:0030552	cAMP binding	8	0.0028
GO:0004115	3',5'-cyclic-AMP phosphodiesterase activity	8	0.0028
GO:0004735	pyrroline-5-carboxylate reductase activity	1	0.0059
GO:0004505	phenylalanine 4-monooxygenase activity	1	0.0059
GO:0034617	tetrahydrobiopterin binding	1	0.0059
GO:0008094	DNA-dependent ATPase activity	3	0.008
GO:0017084	delta1-pyrroline-5-carboxylate synthetase activity	1	0.0118
GO:0004147	dihydrolipoamide branched chain acyltransferase activity	1	0.0118
GO:0004528	phosphodiesterase I activity	1	0.0177
Cellular component
GO:0000795	synaptonemal complex	2	0.0023
GO:0043073	germ cell nucleus	2	0.0044
GO:0005856	cytoskeleton	11	0.0154
