# Supplementary material for: Associated Bacteria Affect Sexual Reproduction by Altering Gene Expression and Metabolic Processes in a Biofilm Inhabiting Diatom
Source: Front Microbiol. 2019 Aug 2;10:1790. doi: 10.3389/fmicb.2019.01790 (PMC6688387; doi:10.3389/fmicb.2019.01790)
Supplement: Supplementary file 3 [file Data_Sheet_2.xlsx]

## Sheet: Biological
GO ID	GO Function	Genes	p-value
Biological function
GO:0048232	male gamete generation	16	2.4e-06
GO:0007282	cystoblast division	4	1.8e-05
GO:0030723	ovarian fusome organization	4	1.8e-05
GO:0048132	female germ-line stem cell asymmetric division	4	3e-05
GO:0010032	meiotic chromosome condensation	3	7.7e-05
GO:0090307	mitotic spindle assembly	4	0.00013
GO:0030037	actin filament reorganization involved in cell cycle	4	0.00038
GO:0070058	tRNA gene clustering	3	0.00041
GO:1901679	nucleotide transmembrane transport	4	0.00048
GO:0010212	response to ionizing radiation	6	0.00084
GO:0048015	phosphatidylinositol-mediated signaling	4	0.00086
GO:0046963	3'-phosphoadenosine 5'-phosphosulfate transport	3	0.00086
GO:0051383	kinetochore organization	4	0.00103
GO:0072530	purine-containing compound transmembrane transport	4	0.00103
GO:0007076	mitotic chromosome condensation	4	0.00142
GO:0000236	mitotic prometaphase	4	0.00166
GO:0072334	UDP-galactose transmembrane transport	3	0.00196
GO:0046079	dUMP catabolic process	2	0.00235
GO:0051495	positive regulation of cytoskeleton organization	4	0.00363
GO:0080168	abscisic acid transport	2	0.00386
GO:0070194	synaptonemal complex disassembly	2	0.00386
GO:0015692	lead ion transport	2	0.00386
GO:0071366	cellular response to indolebutyric acid stimulus	2	0.00571
GO:1901140	p-coumaryl alcohol transport	2	0.00571
GO:1901141	regulation of lignin biosynthetic process	2	0.00571
GO:0007344	pronuclear fusion	2	0.00571
GO:0000087	mitotic M phase	3	0.00706
GO:0040016	embryonic cleavage	2	0.00789
GO:0006231	dTMP biosynthetic process	2	0.00789
GO:0031290	retinal ganglion cell axon guidance	2	0.00789
GO:0080180	2-methylguanosine metabolic process	2	0.00789
GO:0007131	reciprocal meiotic recombination	4	0.0089
GO:0031023	microtubule organizing center organization	7	0.01
GO:0070588	calcium ion transmembrane transport	5	0.0103
GO:0034501	protein localization to kinetochore	2	0.01038
GO:0042344	indole glucosinolate catabolic process	2	0.01038
GO:0071333	cellular response to glucose stimulus	3	0.01182
GO:0000915	actomyosin contractile ring assembly	2	0.01318
GO:0035046	pronuclear migration	3	0.01324
Molecular function
GO:0008017	microtubule binding	8	1.2e-06
GO:0032027	myosin light chain binding	4	7.7e-06
GO:0004252	serine-type endopeptidase activity	8	1.3e-05
GO:0046964	3'-phosphoadenosine 5'-phosphosulfate transmembrane transporter activity	3	0.0007
GO:0004712	protein serine/threonine/tyrosine kinase...	3	0.00095
GO:0005432	calcium:sodium antiporter activity	2	0.00103
GO:0005459	UDP-galactose transmembrane transporter activity	3	0.0016
GO:0008061	chitin binding	2	0.00204
GO:0005272	sodium channel activity	2	0.00335
GO:0016231	beta-N-acetylglucosaminidase activity	2	0.00335
GO:0008843	endochitinase activity	2	0.00335
GO:0004799	thymidylate synthase activity	2	0.00497
GO:0008574	ATP-dependent microtubule motor activity, plus-end-directed	2	0.00497
GO:0004035	alkaline phosphatase activity	2	0.00687
GO:0004312	fatty acid synthase activity	3	0.0076
GO:0015211	purine nucleoside transmembrane transporter activity	3	0.0076
GO:1901677	phosphate ion transmembrane transporter activity	5	0.0086
GO:0004809	tRNA (guanine-N2-)-methyltransferase activity	2	0.00905
GO:0000146	microfilament motor activity	2	0.0115
Cellular component
GO:0030496	midbody	13	6.8e-12
GO:0051233	spindle midzone	7	1.7e-07
GO:0000799	nuclear condensin complex	3	3.3e-05
GO:0000922	spindle pole	10	6.1e-05
GO:0005828	kinetochore microtubule	4	0.0001
GO:0005813	centrosome	11	0.00015
GO:0000778	condensed nuclear chromosome kinetochore	4	0.00019
GO:0032154	cleavage furrow	3	0.00206
GO:0048555	generative cell nucleus	3	0.00259
GO:0000940	condensed chromosome outer kinetochore	2	0.0059
GO:0005694	chromosome	21	0.00749
GO:0010369	chromocenter	2	0.01073
GO:0043528	tRNA (m2G10) methyltransferase complex	2	0.01361
GO:0005618	cell wall	10	0.0137
