# Supplementary material for: Associated Bacteria Affect Sexual Reproduction by Altering Gene Expression and Metabolic Processes in a Biofilm Inhabiting Diatom
Source: Front Microbiol. 2019 Aug 2;10:1790. doi: 10.3389/fmicb.2019.01790 (PMC6688387; doi:10.3389/fmicb.2019.01790)
Supplement: Supplementary file 4 [file Data_Sheet_3.xlsx]

## Sheet: Sheet1
Gene ID	logFC	PValue	FDR	Annomine	InterPro	EggNogg
Sro54_g031900	7.44456	5.86136e-05	0.0162825	of fatty acids protein 1	ELO family (IPR002076)	fatty acid elongase
Sro434_g142030	4.84641	0.000345525	0.0473085	Probable LIM domain-containing serine/threonine-protein kinase DDB	Serine-threonine/tyrosine-protein kinase, catalytic domain (IPR001245), Protein kinase domain (IPR000719), Protein kinase-like domain superfamily (IPR011009)	protein kinase kinase kinase
Sro2017_g311180	4.51292	0.000196095	0.0362722	-	-	Inherit from NOG: Low-co2 inducible protein
Sro123_g059760	4.08334	5.75244e-05	0.0162825	-	-	gluconolactonase (EC 3.1.1.17)
Sro1984_g309320	3.78672	0.000338828	0.047162	-	CRAL-TRIO lipid binding domain (IPR001251)	-
Sro1006_g230290	3.76724	0.000167403	0.0342266	helicase PIF1	Helitron helicase-like domain (IPR025476), DNA helicase Pif1-like (IPR010285), P-loop containing nucleoside triphosphate hydrolase (IPR027417)	PIF1 5'-to-3' DNA helicase homolog (S. cerevisiae)
Sro2734_g335850	3.75547	5.02647e-05	0.0147657	Heat shock 70 kDa protein (Fragment)	Heat shock protein 70kD, peptide-binding domain superfamily (IPR029047), Heat shock protein 70kD, C-terminal domain superfamily (IPR029048), Heat shock protein 70 family (IPR013126), Heat shock protein 70, conserved site (IPR018181)	heat shock protein
Sro1178_g249460	3.71432	0.000182672	0.0359118	-	RmlC-like jelly roll fold (IPR014710), Domain of unknown function DUF861, cupin-3 (IPR008579), RmlC-like cupin domain superfamily (IPR011051)	Enzyme of the cupin superfamily
Sro535_g161880	3.69649	0.000284222	0.0431351	Peroxisomal membrane protein 2	Mpv17/PMP22 (IPR007248)	peroxisomal membrane protein
Sro58_g033810	3.66035	0.000259889	0.041	-	Low temperature requirement A (IPR010640)	-
Sro396_g134350	3.52566	0.000178737	0.0356873	-	Arf GTPase activating protein (IPR001164)	-
Sro244_g097220	3.51501	3.20689e-05	0.011209	quercetin 2,3-dioxygenase PA2418	RmlC-like jelly roll fold (IPR014710), Pirin, C-terminal domain (IPR008778), Pirin, N-terminal domain (IPR003829), Pirin (IPR012093), RmlC-like cupin domain superfamily (IPR011051)	pirin (iron-binding nuclear protein)
Sro11_g008460	3.48258	0.000267332	0.0413241	-	AdipoR/Haemolysin-III-related (IPR004254)	-
Sro1157_g247380	3.34665	0.000301725	0.0450217	ATP carrier protein 1	ADP/ATP carrier protein (IPR004667)	carrier protein
Sro896_g217300	3.22093	0.000240698	0.040206	Short-chain dehydrogenase TIC 32, chloroplastic	Short-chain dehydrogenase/reductase SDR (IPR002347)	Dehydrogenase
Sro20_g014010	3.20709	0.000251013	0.0408412	fatty acid desaturase A	Cytochrome b5-like heme/steroid binding domain (IPR001199), Fatty acid desaturase domain (IPR005804), Fatty acid desaturase (IPR012171), Cytochrome b5, heme-binding site (IPR018506)	Fatty acid desaturase
Sro686_g187010	3.16402	0.000337301	0.047162	-	Domain of unknown function DUF1996 (IPR018535)	Domain of unknown function (DUF1996)
Sro2020_g311370	3.1436	6.12056e-05	0.0168197	monooxygenase	Flavin monooxygenase-like (IPR020946)	Monooxygenase
Sro324_g117530	3.10551	0.000306522	0.0450217	-	Alpha/Beta hydrolase fold (IPR029058), Fungal lipase-like domain (IPR002921)	-
Sro311_g114370	3.07484	0.000347085	0.0473085	-	-	Inherit from ascNOG: Methyltransferase
Sro355_g125030	3.01368	4.23895e-05	0.0130524	Vesicle transport protein GOT1B	Vesicle transport protein, Got1/SFT2-like (IPR007305)	golgi transport
Sro1264_g257350	2.83718	0.000191179	0.0362722	-	Tetratricopeptide-like helical domain superfamily (IPR011990), P-loop containing nucleoside triphosphate hydrolase (IPR027417)	Serine threonine kinase with two-component sensor domain
Sro1003_g229980	2.82904	0.000305448	0.0450217	-	Ankyrin repeat-containing domain (IPR020683), Ankyrin repeat (IPR002110)	ANK
Sro585_g170970	2.82122	0.000339547	0.047162	GTPase Era	GTP binding domain (IPR006073), P-loop containing nucleoside triphosphate hydrolase (IPR027417)	-
Sro1496_g277480	2.75576	9.81199e-05	0.023219	-	SET domain (IPR001214)	-
Sro380_g130620	2.73217	0.000315778	0.0455951	GAP domain, ANK repeat and PH domain-containing protein 2	Arf GTPase activating protein (IPR001164)	ArfGAP with dual PH domains
Sro649_g181180	2.7119	0.000236038	0.040206	Polyubiquitin (Fragment)	Ubiquitin domain (IPR000626), Ubiquitin (IPR019956), Ubiquitin conserved site (IPR019954), Ubiquitin-like domain superfamily (IPR029071)	ubiquitin
Sro373_g129060	2.67722	0.000181284	0.0359118	-	Cytochrome P450 (IPR001128), Cytochrome P450, conserved site (IPR017972)	-
Sro113_g056150	2.67077	0.000208278	0.0372235	Pick C1-like protein 1	Protein patched/dispatched (IPR003392), Sterol-sensing domain (IPR000731)	patched domain containing
Sro437_g142800	2.62772	0.000188248	0.0362722	Monoglyceride lipase	Alpha/Beta hydrolase fold (IPR029058), Serine aminopeptidase, S33 (IPR022742), Alpha/beta hydrolase fold-1 (IPR000073)	Monoglyceride lipase
Sro4_g003650	2.60217	0.000265772	0.0413241	-	Tetratricopeptide-like helical domain superfamily (IPR011990), P-loop containing nucleoside triphosphate hydrolase (IPR027417)	Transcriptional regulator
Sro180_g078830	2.59493	0.00030613	0.0450217	Mycocerosic acid synthase-like polyketide synthase	Alpha/Beta hydrolase fold (IPR029058), Thiolase-like (IPR016039), Malonyl-CoA ACP transacylase, ACP-binding (IPR016036), Ketoacyl-synthetase, C-terminal extension (IPR032821), Phosphopantetheine binding ACP domain (IPR009081), Polyketide synthase, dehydratase domain (IPR020807), Beta-ketoacyl synthase, N-terminal (IPR014030), Beta-ketoacyl synthase, C-terminal (IPR014031), Alcohol dehydrogenase, …	fatty acid synthase
Sro686_g187020	2.53148	0.000194379	0.0362722	-	Leucine-rich repeat domain superfamily (IPR032675)	-
Sro327_g118400	2.41645	1.2896e-05	0.00621854	Transmembrane 9 superfamily	Nonaspanin (TM9SF) (IPR004240)	transmembrane 9 superfamily
Sro3_g002520	2.40203	0.000191338	0.0362722	-	Fatty acid desaturase domain (IPR005804)	fatty acid desaturase family protein
Sro1330_g263400	2.38033	0.000169275	0.0343346	FKBP-type 22 kDa peptidyl-prolyl cis-trans isomerase	Peptidyl-prolyl cis-trans isomerase, FKBP-type (IPR023566), FKBP-type peptidyl-prolyl cis-trans isomerase domain (IPR001179), Peptidyl-prolyl cis-trans isomerase, FKBP-type, N-terminal (IPR000774)	Peptidyl-prolyl cis-trans isomerase
Sro505_g156100	2.35778	0.000264264	0.0413241	Failed axon connections homolog	Thioredoxin-like fold (IPR012336), Metaxin, glutathione S-transferase domain (IPR033468), Glutathione S-transferase, C-terminal-like (IPR010987)	failed axon connections homolog (Drosophila)
Sro613_g175560	2.32219	0.000272184	0.0416539	D-alanine--D-alanyl carrier protein ligase	AMP-dependent synthetase/ligase (IPR000873), AMP-binding, conserved site (IPR020845), Phosphopantetheine binding ACP domain (IPR009081), Trimeric LpxA-like superfamily (IPR011004)	PKS_AT
Sro301_g112010	2.29181	0.000322518	0.0460172	guanosine(18)-2'-O)-methyltransferase	tRNA (guanine-N1-)-methyltransferase, N-terminal (IPR029026), tRNA/rRNA methyltransferase, SpoU type (IPR001537), Alpha/beta knot methyltransferases (IPR029028)	mitochondrial rRNA methyltransferase 1 homolog (S. cerevisiae)
Sro549_g164610	2.27694	0.00013985	0.0300349	-	Tetratricopeptide-like helical domain superfamily (IPR011990)	-
Sro54_g031760	2.27004	0.000229129	0.039301	Endonuclease MutS2 (Fragment)	Endonuclease MutS2 (IPR005747), Smr domain (IPR002625), DNA mismatch repair protein MutS, C-terminal (IPR000432), DNA mismatch repair protein MutS, core (IPR007696), P-loop containing nucleoside triphosphate hydrolase (IPR027417)	DNA mismatch repair protein
Sro49_g028680	2.21137	0.000254162	0.0408412	Probable nucleoredoxin 1	Thioredoxin-like fold (IPR012336), Thioredoxin domain (IPR013766)	nucleoredoxin-like
Sro1006_g230310	2.20162	0.000245955	0.040554	S-transferase omega-like 2	Glutathione S-transferase Omega/GSH (IPR016639), Glutathione S-transferase, N-terminal (IPR004045), Glutathione S-transferase, C-terminal-like (IPR010987)	glutathione Stransferase
Sro1542_g281060	2.16428	4.07298e-05	0.0130524	-	WW domain (IPR001202)	-
Sro1695_g291810	2.10725	0.000220715	0.0383729	of very long chain fatty acids protein 4	ELO family (IPR002076)	fatty acid elongase
Sro2358_g324650	2.08675	0.000325903	0.0460172	-	-	)-reductase
