# Supplementary material for: Associated Bacteria Affect Sexual Reproduction by Altering Gene Expression and Metabolic Processes in a Biofilm Inhabiting Diatom
Source: Front Microbiol. 2019 Aug 2;10:1790. doi: 10.3389/fmicb.2019.01790 (PMC6688387; doi:10.3389/fmicb.2019.01790)
Supplement: Supplementary file 5 [file Data_Sheet_4.xlsx]

## Sheet: GO_BIO_SIPvsR_up
GO ID	GO Function	Genes	p-value
Biological function
GO:0034394	protein localization to cell surface	2	0.0022
GO:0006805	xenobiotic metabolic process	3	0.0029
GO:0042049	cellular acyl-CoA homeostasis	1	0.006
GO:0007225	patched ligand maturation	1	0.006
GO:0070859	positive regulation of bile acid biosynthesis	1	0.0119
GO:0015864	pyrimidine nucleoside transport	1	0.0119
Molecular function
GO:0010181	FMN binding	2	0.00044
GO:0015389	pyrimidine- and adenine-specific:sodium symporter activity	1	0.00557
GO:0030248	cellulose binding	1	0.00557
GO:0009976	tocopherol cyclase activity	1	0.00557
GO:0015390	purine-specific nucleoside:sodium symporter activity	1	0.00557
GO:0016162	cellulose 1,4-beta-cellobiosidase activity	1	0.00557
GO:0008123	cholesterol 7-alpha-monooxygenase activity	1	0.01111
GO:0008127	quercetin 2,3-dioxygenase activity	1	0.01111
GO:0004313	[acyl-carrier-protein] S-acetyltransferase activity	1	0.01111
