# Supplementary material for: Associated Bacteria Affect Sexual Reproduction by Altering Gene Expression and Metabolic Processes in a Biofilm Inhabiting Diatom
Source: Front Microbiol. 2019 Aug 2;10:1790. doi: 10.3389/fmicb.2019.01790 (PMC6688387; doi:10.3389/fmicb.2019.01790)
Supplement: Supplementary file 6 [file Data_Sheet_5.xlsx]

## Sheet: Sheet1
Gene ID	logFC	PValue	FDR	Annomine	InterPro	EggNogg
Sro453_g146080	-2.37351	0.000166385	0.0342266	-	-	-
Sro1_g000210	-3.13901	0.000155067	0.0327524	-	-	-
Sro1611_g285890	-3.65019	2.1001e-06	0.00173136	-	-	-
Sro819_g207170	-3.99756	4.2371e-05	0.0130524	-	-	-
Sro341_g121510	-2.12616	0.000325832	0.0460172	-	Fumarylacetoacetase (IPR005959), Fumarylacetoacetase, N-terminal (IPR015377)	Fumarylacetoacetase
Sro273_g105250	-2.59722	0.000200068	0.0362722	nucleotidase domain-containing protein 3	HAD superfamily (IPR023214), HAD-superfamily hydrolase, subfamily IG, 5'-nucleotidase (IPR008380)	5-nucleotidase domain containing
Sro676_g185710	-2.38493	0.000341829	0.0472223	-	NAD(P)-binding domain (IPR016040)	-
Sro379_g130480	-2.32413	0.000358979	0.0482865	Bifunctional aspartate aminotransferase and glutamate/aspartate-prephenate aminotransferase	Pyridoxal phosphate-dependent transferase, major region, subdomain 1 (IPR015421), Pyridoxal phosphate-dependent transferase, subdomain 2 (IPR015422), Aminotransferase, class I/classII (IPR004839), Tyrosine/nicotianamine aminotransferase (IPR005958), Aminotransferases, class-I, pyridoxal-phosphate-binding site (IPR004838), Pyridoxal phosphate-dependent transferase (IPR015424)	tyrosine aminotransferase
Sro252_g099700	-2.90476	4.84301e-05	0.0145615	-	Spondin, N-terminal (IPR009465)	Spondin_N
Sro1402_g269580	-3.28582	0.000252855	0.0408412	-	von Willebrand factor, type D domain (IPR001846)	-
