# Supplementary material for: Associated Bacteria Affect Sexual Reproduction by Altering Gene Expression and Metabolic Processes in a Biofilm Inhabiting Diatom
Source: Front Microbiol. 2019 Aug 2;10:1790. doi: 10.3389/fmicb.2019.01790 (PMC6688387; doi:10.3389/fmicb.2019.01790)
Supplement: Supplementary file 7 [file Data_Sheet_6.xlsx]

## Sheet: GO_BIO_SIPvsR_down
GO ID	GO Function	Genes	p-value
Biological function
GO:0006572	tyrosine catabolic process	2	7.1e-07
GO:0006559	L-phenylalanine catabolic process	2	1.3e-06
GO:0010188	response to microbial phytotoxin	1	0.00031
GO:0048830	adventitious root development	1	0.00031
GO:0001560	regulation of cell growth by extracellular stimulus	1	0.00061
GO:0009684	indoleacetic acid biosynthetic process	1	0.00061
GO:1902000	homogentisate catabolic process	1	0.00092
GO:0010189	vitamin E biosynthetic process	1	0.00153
GO:0006527	arginine catabolic process	1	0.00184
GO:0046689	response to mercury ion	1	0.00368
GO:0019761	glucosinolate biosynthetic process	1	0.00368
GO:0006103	2-oxoglutarate metabolic process	1	0.00399
GO:0042538	hyperosmotic salinity response	1	0.00399
GO:0009064	glutamine family amino acid metabolic process	2	0.00784
GO:0006094	gluconeogenesis	1	0.01133
Molecular function
GO:0004838	L-tyrosine:2-oxoglutarate aminotransferase activity	1	0.00037
GO:0080108	S-alkylthiohydroximate lyase activity	1	0.00037
GO:0033855	nicotianamine aminotransferase activity	1	0.00037
GO:0004121	cystathionine beta-lyase activity	1	0.00111
GO:0004334	fumarylacetoacetase activity	1	0.00111
