# Supplementary material for: Associated Bacteria Affect Sexual Reproduction by Altering Gene Expression and Metabolic Processes in a Biofilm Inhabiting Diatom
Source: Front Microbiol. 2019 Aug 2;10:1790. doi: 10.3389/fmicb.2019.01790 (PMC6688387; doi:10.3389/fmicb.2019.01790)
Supplement: Supplementary file 8 [file Data_Sheet_7.xlsx]

## Sheet: Sheet1
Gene ID	logFC	PValue	FDR	AnnoMine	Interpro	EggNogg
Sro471_g149790	7.96336	0.000267291	0.0218683	-	-	-
Sro1275_g258490	7.13379	0.00102002	0.0495603	-	-	-
Sro2125_g315630	4.80398	0.000486783	0.0307178	-	-	-
Sro306_g113120	4.65647	0.000173278	0.0169682	-	-	-
Sro604_g174180	4.28459	0.000665753	0.0378103	-	-	-
Sro914_g219520	4.26253	0.000110759	0.0137411	-	-	-
Sro205_g086160	4.0185	0.000402725	0.0274932	-	-	-
Sro231_g093660	3.85991	4.82e-05	0.00949602	-	-	-
Sro18_g013160	3.78264	8.31e-05	0.0120014	-	-	-
Sro1406_g269860	3.74295	0.000224865	0.0198616	-	-	-
Sro1071_g237970	3.7192	0.000142341	0.0153494	-	-	-
Sro34_g021970	3.71509	0.000389285	0.0272574	-	-	-
Sro993_g228940	3.50678	0.000218684	0.0196547	-	-	-
Sro391_g133190	3.4879	0.000116575	0.014066	-	-	-
Sro1422_g271310	3.4698	0.000384531	0.0271477	-	-	-
Sro429_g141010	3.44803	0.00084093	0.0437712	-	-	-
Sro813_g206140	3.42507	5.37e-05	0.00994581	-	-	-
Sro1_g000760	3.41776	0.000853887	0.0441757	-	-	-
Sro343_g121950	3.41196	0.00097915	0.0485578	-	-	-
Sro1071_g237980	3.40236	1.49e-05	0.00440085	-	-	-
Sro1695_g291770	3.35612	6.78e-05	0.0112675	-	-	-
Sro777_g201040	3.34487	3.84e-05	0.00837725	-	-	-
Sro1611_g285930	3.33633	3.61e-07	0.00040974	-	-	-
Sro464_g148370	3.29624	6.47e-05	0.0110291	-	-	-
Sro1078_g238810	3.28002	0.00019946	0.0182709	-	-	-
Sro34_g021980	3.20947	0.000292176	0.0232621	-	-	-
Sro1115_g242830	3.16588	0.000785133	0.0423326	-	-	-
Sro4191_g353330	3.04054	6.88e-05	0.0112675	-	-	-
Sro78_g042540	3.01467	7.65e-05	0.0117747	-	-	-
Sro225_g091770	3.00408	0.000426446	0.028162	-	-	-
Sro1226_g254150	2.94402	2.48e-05	0.00607006	-	-	-
Sro2242_g320430	2.90481	0.000796292	0.0426588	-	-	-
Sro1351_g265260	2.90092	0.000343288	0.0255284	-	-	-
Sro1467_g275140	2.88477	0.000527369	0.0324504	-	-	-
Sro129_g061580	2.874	0.000471234	0.0302596	-	-	-
Sro1201_g251960	2.86149	0.000811491	0.0431828	-	-	-
Sro1907_g304700	2.82274	0.000416578	0.0278704	-	-	-
Sro415_g138470	2.77474	7.92e-05	0.0117875	-	-	-
Sro2311_g322810	2.72953	0.00102414	0.049572	-	-	-
Sro797_g203840	2.69789	0.000254624	0.021406	-	-	-
Sro105_g053100	2.64053	0.000356327	0.0259449	-	-	-
Sro526_g160300	2.58175	0.000393355	0.0274671	-	-	-
Sro2053_g312710	2.57395	0.000232618	0.0201832	-	-	-
Sro48_g028280	2.55468	0.000308169	0.0243721	-	-	-
Sro147_g067800	2.50817	0.000335716	0.0253843	-	-	-
Sro196_g083580	2.38911	9.83e-05	0.0132638	-	-	-
Sro357_g125650	2.38742	0.000477009	0.0305537	-	-	-
Sro170_g075420	2.3268	0.000153302	0.0157457	-	-	-
Sro480_g151310	2.25558	0.000781622	0.0423219	-	-	-
Sro1061_g236770	2.24659	0.000690731	0.0385321	-	-	-
Sro1407_g270030	2.23172	0.000612933	0.0356828	-	-	-
Sro1199_g251750	2.2176	0.000444504	0.0292169	-	-	-
Sro242_g096570	2.20296	6.85e-05	0.0112675	-	-	-
Sro336_g120370	2.1596	0.000381468	0.027081	-	-	-
Sro1512_g278810	2.15172	0.000571209	0.0342558	-	-	-
Sro189_g081360	2.14037	0.000410399	0.0276015	-	-	-
Sro130_g061800	2.13879	0.000405282	0.0274932	-	-	-
Sro2231_g320040	2.11651	0.00103212	0.0497695	-	-	-
Sro553_g165300	2.03642	7.48e-05	0.0117204	-	-	-
Sro575_g169420	2.02123	0.000560999	0.0338947	-	-	-
Sro601_g173630	2.01821	0.000595059	0.0350273	-	-	-
Sro1899_g304170	1.95673	0.00065081	0.0371267	-	-	-
Sro98_g050370	1.89598	0.000980389	0.0485578	-	-	-
Sro240_g096140	2.41845	0.00100286	0.0490547	-	AhpD-like (IPR029032)	-
Sro1116_g242910	2.95359	0.000184652	0.0174784	-	At2g23090-like (IPR026939)	-
Sro141_g065740	3.28097	0.000904715	0.0458766	-	Basic-leucine zipper domain (IPR004827)	-
Sro1632_g287280	2.71931	0.000108455	0.0137411	-	Calycin (IPR012674), MoaF, C-terminal domain (IPR035348)	-
Sro9_g007070	3.53603	0.0001502	0.0157457	-	CRAL-TRIO lipid binding domain (IPR001251)	-
Sro3332_g346900	3.4693	0.000520003	0.0322371	-	CRAL-TRIO lipid binding domain (IPR001251)	-
Sro911_g219220	2.49576	0.000107294	0.0137105	-	EF-Hand 1, calcium-binding site (IPR018247), EF-hand domain pair (IPR011992)	-
Sro2346_g324200	2.71014	0.000568912	0.0342558	-	EF-hand domain (IPR002048), EF-hand domain pair (IPR011992)	-
Sro163_g073310	3.21362	0.000936106	0.0470021	-	Epidermal growth factor receptor ligand (IPR015497), EGF-like, conserved site (IPR013032), EGF-like domain (IPR000742)	-
Sro37_g023410	2.55943	0.000346197	0.0255284	-	Glycosyl hydrolase, five-bladed beta-propellor domain superfamily (IPR023296)	-
Sro190_g081840	2.42913	0.000785031	0.0423326	-	GrpE nucleotide exchange factor, head (IPR009012), GrpE nucleotide exchange factor (IPR000740)	-
Sro643_g180340	3.06519	0.000139722	0.0152601	-	Haem-binding uptake, Tiki superfamily, ChaN (IPR007314)	-
Sro922_g220460	2.73949	7.33e-05	0.0116603	-	Heat shock chaperonin-binding (IPR006636)	-
Sro38_g023750	3.89332	0.000141231	0.0152943	-	Leucine-rich repeat domain superfamily (IPR032675)	-
Sro1774_g296780	2.39996	0.000453981	0.0295831	-	Methyltransferase type 11 (IPR013216), S-adenosyl-L-methionine-dependent methyltransferase (IPR029063)	-
Sro1126_g244080	2.55654	0.000794703	0.0426588	-	NTF2-like domain superfamily (IPR032710)	-
Sro3225_g345590	2.86063	0.000313367	0.0243721	-	PAS domain (IPR000014)	-
Sro51_chlor_g030560	3.07114	0.000596191	0.0350273	II reaction center protein Z	Photosystem II PsbZ, reaction centre (IPR002644)	-
Sro1558_g282370	2.5394	0.000383932	0.0271477	-	Protein CHAPERONE-LIKE PROTEIN OF POR1-like (IPR021788)	-
Sro705_g190300	3.43116	0.000277662	0.0223151	-	PUB domain (IPR018997)	-
Sro971_g226450	2.74272	0.000154014	0.0157457	-	RHD3/Sey1 (IPR008803)	-
Sro151_g069110	2.78082	0.000849497	0.0440377	-	RNA recognition motif domain (IPR000504)	-
Sro215_g088940	2.21291	0.000897743	0.0457044	-	START-like domain superfamily (IPR023393)	-
Sro5_g003940	3.56781	0.000405734	0.0274932	-	Tetratricopeptide-like helical domain superfamily (IPR011990)	-
Sro747_g196590	2.10163	0.00058095	0.0345287	-	Tetratricopeptide-like helical domain superfamily (IPR011990)	-
Sro185_g080480	2.36838	0.000927612	0.0467594	-	Tic22-like (IPR007378)	-
Sro3398_g347580	4.20298	0.000622474	0.0359404	-	Zinc finger, RING/FYVE/PHD-type (IPR013083), Zinc finger, RING-type (IPR001841)	-
Sro1207_g252510	2.57812	0.000313577	0.0243721	Putative white-brown complex homolog protein 30	ABC transporter-like (IPR003439), AAA+ ATPase domain (IPR003593), P-loop containing nucleoside triphosphate hydrolase (IPR027417)	(ABC) transporter
Sro51_chlor_g030070	2.58521	0.000887901	0.0453842	synthase subunit c, chloroplastic	ATP synthase, F0 complex, subunit C (IPR000454), V-ATPase proteolipid subunit C-like domain (IPR002379), ATP synthase, F0 complex, subunit C, DCCD-binding site (IPR020537), ATP synthase, F0 complex, subunit C, bacterial/chloroplast (IPR005953)	16 kDa proteolipid subunit
Sro1019_g232030	2.98987	0.000245782	0.0210787	deoxy-D-xylulose 5-phosphate reductoisomerase	1-deoxy-D-xylulose 5-phosphate reductoisomerase (IPR003821), DXP reductoisomerase C-terminal domain (IPR026877), 1-deoxy-D-xylulose 5-phosphate reductoisomerase, C-terminal (IPR013644), 1-deoxy-D-xylulose 5-phosphate reductoisomerase, N-terminal (IPR013512)	1-deoxy-D-xylulose 5-phosphate reductoisomerase
Sro447_g144880	3.04945	0.000146068	0.0156404	2-C-methyl-D-erythritol 2,4-cyclodiphosphate synthase	2-C-methyl-D-erythritol 2,4-cyclodiphosphate synthase (IPR003526), 2-C-methyl-D-erythritol 2,4-cyclodiphosphate synthase, conserved site (IPR020555)	2c-methyl-d-erythritol 2,4-cyclodiphosphate synthase
Sro1532_g280270	2.44273	0.000400923	0.0274932	3-dehydroquinate synthase	3-dehydroquinate synthase AroB (IPR016037), 3-dehydroquinate synthase domain (IPR030960)	3-dehydroquinate synthase
Sro1_g000740	2.56012	0.00055937	0.0338947	3-methyl-2-oxobutanoate hydroxymethyltransferase	Ketopantoate hydroxymethyltransferase (IPR003700), Pyruvate/Phosphoenolpyruvate kinase-like domain superfamily (IPR015813)	3-methyl-2-oxobutanoate hydroxymethyltransferase
Sro142_g066260	4.07308	0.000182991	0.0174504	3-phosphoshikimate 1-carboxyvinyltransferase	3-phosphoshikimate 1-carboxyvinyltransferase (IPR006264), Enolpyruvate transferase domain (IPR001986), 3-phosphoshikimate 1-carboxyvinyltransferase, conserved site (IPR023193), RNA 3'-terminal phosphate cyclase/enolpyruvate transferase, alpha/beta (IPR013792)	3-phosphoshikimate 1-carboxyvinyltransferase
Sro1129_g244400	2.81211	0.0007633	0.041683	-	GNAT domain (IPR000182), Acyl-CoA N-acyltransferase (IPR016181)	Acetyltransferase
Sro13_g010360	2.86533	0.000109438	0.0137411	-	GNAT domain (IPR000182), Acyl-CoA N-acyltransferase (IPR016181)	Acetyltransferase (GNAT) family
Sro1399_g269340	2.14678	0.000447948	0.0293544	cyclase type 10	Tetratricopeptide-like helical domain superfamily (IPR011990), Nucleotide cyclase (IPR029787), Adenylyl cyclase class-3/4/guanylyl cyclase (IPR001054), Phospholipase D/Transphosphatidylase (IPR001736), P-loop containing nucleoside triphosphate hydrolase (IPR027417)	adenylate cyclase 10 (soluble)
Sro55_g032530	3.46678	0.000895295	0.0456708	Photoactivated adenylate cyclase subunit alpha	Nucleotide cyclase (IPR029787), Adenylyl cyclase class-3/4/guanylyl cyclase (IPR001054)	Adenylate guanylate Cyclase
Sro19_g013310	5.13583	1.64e-07	0.000322422	alcohol dehydrogenase-like protein SE_1777	Alcohol dehydrogenase, zinc-binding type 1 (IPR014182), Alcohol dehydrogenase, N-terminal (IPR013154), Quinone oxidoreductase/zeta-crystallin, conserved site (IPR002364), GroES-like superfamily (IPR011032)	Alcohol dehydrogenase zinc-binding domain protein
Sro1311_g261750	2.60849	0.000459734	0.0297322	-	Aldehyde dehydrogenase, N-terminal (IPR016162), Aldehyde/histidinol dehydrogenase (IPR016161)	Aldehyde dehydrogenase
Sro81_g043510	2.40687	0.000409783	0.0276015	Putative ascorbate peroxidase	Haem peroxidase, plant/fungal/bacterial (IPR002016), Peroxidase, active site (IPR019794), Haem peroxidase (IPR010255)	ascorbate peroxidase Hydra magnipapillata
Sro60_g034730	2.5913	0.000309953	0.0243721	Desert hedgehog protein	Hedgehog protein, Hint domain (IPR001767), Haem peroxidase, plant/fungal/bacterial (IPR002016), Peroxidases heam-ligand binding site (IPR019793), Haem peroxidase (IPR010255)	ascorbate peroxidase Hydra magnipapillata
Sro51_chlor_g030060	2.83373	0.000692031	0.0385321	synthase subunit b', chloroplastic	ATP synthase, F0 complex, subunit b' (IPR034679), ATP synthase, F0 complex, subunit b/b', bacterial/chloroplast (IPR002146)	ATp synthase
Sro51_chlor_g030040	3.65736	0.000198039	0.0182709	synthase subunit delta, chloroplastic	F1F0 ATP synthase OSCP/delta subunit, N-terminal domain superfamily (IPR026015), ATPase, OSCP/delta subunit (IPR000711)	atp synthase
Sro121_g058780	2.23161	0.000133899	0.0148141	Probable cation-transporting ATPase 13A4	P-type ATPase, cytoplasmic domain N (IPR023299), Cation-transporting P-type ATPase, N-terminal (IPR004014), P-type ATPase, transmembrane domain superfamily (IPR023298), P-type ATPase, A domain superfamily (IPR008250), P-type ATPase (IPR001757)	ATPase (type
Sro50_g028990	3.07353	0.00017274	0.0169682	Oligomycin resistance ATP-dependent permease YOR1	ABC transporter-like (IPR003439), ABC transporter type 1, transmembrane domain (IPR011527), ABC transporter, conserved site (IPR017871), AAA+ ATPase domain (IPR003593), P-loop containing nucleoside triphosphate hydrolase (IPR027417)	ATP-binding cassette, sub-family C (CFTR MRP), member
Sro188_g081270	2.91241	0.000414294	0.0277903	ATP-binding protein ChvD (Fragment)	ABC-transporter extension domain (IPR032781), ABC transporter-like (IPR003439), ABC transporter, conserved site (IPR017871), AAA+ ATPase domain (IPR003593), P-loop containing nucleoside triphosphate hydrolase (IPR027417)	ATP-binding cassette, sub-family F
Sro850_g210650	3.33595	0.000110647	0.0137411	-	Ribosomal protein L7/L12, C-terminal/adaptor protein ClpS-like (IPR014719), Adaptor protein ClpS, core (IPR003769)	ATP-dependent Clp protease adaptor protein
Sro1516_g279100	3.22192	0.000848521	0.0440377	RNA helicase HAS1	Helicase, C-terminal (IPR001650), Domain of unknown function DUF4217 (IPR025313), DEAD/DEAH box helicase domain (IPR011545), Helicase superfamily 1/2, ATP-binding domain (IPR014001), RNA helicase, DEAD-box type, Q motif (IPR014014), P-loop containing nucleoside triphosphate hydrolase (IPR027417)	atp-dependent rna helicase
Sro200_g084810	3.20949	2.1e-05	0.00542468	Branched-chain amino acid aminotransferase	Branched-chain aminotransferase (IPR033939), Aminotransferase class IV (IPR001544), Branched-chain amino acid aminotransferase II (IPR005786), Aminotransferase, class IV, conserved site (IPR018300)	branched-chain-amino-acid aminotransferase
Sro338_g120890	2.57393	0.00023125	0.0201832	activated protein kinase catalytic subunit alpha-1	EF-hand domain (IPR002048), Protein kinase domain (IPR000719), Protein kinase, ATP binding site (IPR017441), Serine/threonine-protein kinase, active site (IPR008271), Protein kinase-like domain superfamily (IPR011009), EF-hand domain pair (IPR011992)	calcium-dependent protein kinase
Sro239_g096000	2.27691	8.7e-05	0.012428	-	AhpD-like (IPR029032)	carboxymuconolactone decarboxylase
Sro9_g007050	2.53173	0.000521616	0.0322371	Zeaxanthin epoxidase, chloroplastic	FAD-binding domain (IPR002938)	Catalyzes the hydroxylation of L-kynurenine (L-Kyn) to form 3-hydroxy-L-kynurenine (L-3OHKyn). Required for synthesis of quinolinic acid
Sro392_g133260	2.35583	0.000484227	0.0306322	Aspartate 1-decarboxylase	Aspartate decarboxylase (IPR003190), Aspartate decarboxylase-like domain superfamily (IPR009010)	Catalyzes the pyruvoyl-dependent decarboxylation of aspartate to produce beta-alanine (By similarity)
Sro479_g151260	2.31453	0.000315571	0.0244396	Fucoxanthin-chlorophyll a-c binding protein	Chlorophyll a/b binding domain superfamily (IPR023329), Chlorophyll A-B binding protein, plant (IPR001344), Chlorophyll A-B binding protein (IPR022796)	Chlorophyll A-B binding protein
Sro25_g016900	2.15049	0.00088442	0.0452968	Fucoxanthin-chlorophyll a-c binding protein	Chlorophyll a/b binding domain superfamily (IPR023329), Chlorophyll A-B binding protein, plant (IPR001344), Chlorophyll A-B binding protein (IPR022796)	Chlorophyll a-b binding protein
Sro1043_g234820	2.12022	0.00012906	0.0146307	Fucoxanthin-chlorophyll a-c binding protein	Chlorophyll a/b binding domain superfamily (IPR023329), Chlorophyll A-B binding protein, plant (IPR001344), Chlorophyll A-B binding protein (IPR022796)	Chlorophyll A-B binding protein
Sro234_g094380	2.07714	0.000460693	0.0297322	Fucoxanthin-chlorophyll a-c binding protein	Chlorophyll a/b binding domain superfamily (IPR023329), Chlorophyll A-B binding protein, plant (IPR001344), Chlorophyll A-B binding protein (IPR022796)	Chlorophyll a-b binding protein
Sro101_g051590	2.01977	0.000645573	0.0369103	Fucoxanthin-chlorophyll a-c binding protein	Chlorophyll a/b binding domain superfamily (IPR023329), Chlorophyll A-B binding protein, plant (IPR001344), Chlorophyll A-B binding protein (IPR022796)	Chlorophyll A-B binding protein
Sro203_g085670	2.08648	0.000176649	0.0170309	Fucoxanthin-chlorophyll a-c binding protein A, chloroplastic	Chlorophyll a/b binding domain superfamily (IPR023329), Chlorophyll A-B binding protein, plant (IPR001344), Chlorophyll A-B binding protein (IPR022796)	Chlorophyll A-B binding protein
Sro68_g038270	2.99815	9.85e-05	0.0132638	Bacteriochlorophyll synthase 34 kDa chain	Bacteriochlorophyll/chlorophyll synthetase (IPR006372), UbiA prenyltransferase family (IPR000537), Chlorophyll synthase, ChlG (IPR011799)	Chlorophyll synthase
Sro940_g222550	3.43248	0.000107138	0.0137105	-	Cathepsin propeptide inhibitor domain (I29) (IPR013201)	choline binding protein
Sro142_g066390	1.99715	0.000979101	0.0485578	-	NADH:ubiquinone oxidoreductase intermediate-associated protein 30 (IPR013857), Galactose-binding-like domain superfamily (IPR008979)	complex i intermediate-associated protein 30
Sro23_g015560	3.26438	0.000155678	0.0157883	Divinyl chlorophyllide a 8-vinyl-reductase, chloroplastic	NAD(P)-binding domain (IPR016040)	Complex I intermediate-associated protein 30 domain containing protein
Sro161_g072510	2.65828	9.76e-05	0.0132638	Divinyl chlorophyllide a 8-vinyl-reductase, chloroplastic	NAD(P)-binding domain (IPR016040)	Complex I intermediate-associated protein 30 domain containing protein
Sro51_chlor_g030370	2.84292	0.000572338	0.0342558	complex subunit 4, chloroplastic	Cytochrome b/b6, C-terminal (IPR005798), Cytochrome b6/f complex, subunit IV (IPR005870)	Component of the ubiquinol-cytochrome c reductase complex (complex III or cytochrome b-c1 complex), which is a respiratory chain that generates an electrochemical potential coupled to ATP synthesis (By similarity)
Sro443_g144070	2.53833	0.000260899	0.0216487	Oxygen-dependent coproporphyrinogen-III oxidase	Coproporphyrinogen III oxidase, aerobic (IPR001260)	coproporphyrinogen III oxidase
Sro1201_g251970	2.63703	0.000812729	0.0431828	-	-	Cupin superfamily protein
Sro355_g125040	2.93104	0.000608504	0.0355868	-	Macro domain (IPR002589)	Deacetylates O-acetyl-ADP ribose. Down-regulates ribonuclease 3 (RNase III) activity. Acts by interacting directly with the region of the ribonuclease that is required for dimerization activation (By similarity)
Sro1805_g298740	3.31277	1.15e-05	0.00396546	3beta-hydroxysteroid-dehydrogenase/decarboxylase isoform	3-beta hydroxysteroid dehydrogenase/isomerase (IPR002225)	Dehydrogenase
Sro1005_g230230	2.08373	0.000466295	0.0300179	Carbonyl reductase [NADPH] 1	Short-chain dehydrogenase/reductase SDR (IPR002347)	Dehydrogenase
Sro72_g039870	2.58457	5.91e-05	0.0102482	Delta-aminolevulinic acid dehydratase	Aldolase-type TIM barrel (IPR013785), Delta-aminolevulinic acid dehydratase (IPR001731), Delta-aminolevulinic acid dehydratase, active site (IPR030656)	delta-aminolevulinic acid dehydratase
Sro25_g017000	3.08039	0.000398397	0.0274932	15-cis-phytoene desaturase, chloroplastic/chromoplastic	Amine oxidase (IPR002937), Flavin amine oxidase (IPR001613), Phytoene desaturase (IPR014102)	Desaturase
Sro536_g162170	2.6498	0.000100181	0.013266	carotene desaturase, chloroplastic/chromoplastic	Zeta-carotene desaturase (IPR014103), Amine oxidase (IPR002937)	Desaturase
Sro437_g142930	2.18757	0.000584907	0.0346832	Diaminopropionate ammonia-lyase	Pyridoxal-phosphate dependent enzyme (IPR001926)	Diaminopropionate ammonia-lyase
Sro1748_g295170	2.28472	0.000146264	0.0156404	Dihydroxy-acid dehydratase	Dihydroxy-acid dehydratase (IPR004404), Dihydroxy-acid/6-phosphogluconate dehydratase (IPR000581), Dihydroxy-acid/6-phosphogluconate dehydratase, conserved site (IPR020558)	Dihydroxy-acid dehydratase
Sro83_g044490	2.46563	0.000686593	0.0385321	protein DnaJ	Heat shock protein DnaJ, cysteine-rich domain (IPR001305), DnaJ domain (IPR001623), Chaperone DnaJ (IPR012724), Chaperone DnaJ, C-terminal (IPR002939), DnaJ domain, conserved site (IPR018253), HSP40/DnaJ peptide-binding (IPR008971)	DnaJ (Hsp40) homolog, subfamily
Sro37_g023090	3.37264	0.000491428	0.0308585	-	Domain of unknown function DUF1995 (IPR018962)	Domain of unknown function (DUF1995)
Sro93_g048410	4.17232	0.000982856	0.0485858	of very long chain fatty acids protein	ELO family (IPR002076), ELO family, conserved site (IPR030457)	elongation of very long chain fatty acids protein
Sro5_g004750	2.67539	0.00095811	0.0479437	Fatty acid oxidation complex subunit alpha	Crotonase superfamily (IPR001753), Enoyl-CoA hydratase/isomerase, conserved site (IPR018376), ClpP/crotonase-like domain superfamily (IPR029045)	Enoyl-CoA hydratase
Sro679_g186140	3.57516	0.000399005	0.0274932	-	NAD(P)-binding domain (IPR016040)	epimerase dehydratase
Sro1372_g267180	3.39042	0.000123155	0.014372	ERI1 exoribonuclease	Exonuclease, RNase T/DNA polymerase III (IPR013520), Ribonuclease H-like superfamily (IPR012337)	ERI1 exoribonuclease family member 3
Sro2061_g312990	2.65251	0.00016052	0.016025	Protein GrpE	GrpE nucleotide exchange factor (IPR000740), GrpE nucleotide exchange factor, head (IPR009012), GrpE nucleotide exchange factor, coiled-coil (IPR013805)	Essential component of the PAM complex, a complex required for the translocation of transit peptide-containing proteins from the inner membrane into the mitochondrial matrix in an ATP-dependent manner (By similarity)
Sro244_g097050	3.00271	4.82e-05	0.00949602	-	Solute-binding protein family 3/N-terminal domain of MltF (IPR001638)	extracellular solute-binding protein
Sro51_chlor_g030050	3.49973	4.98e-05	0.00953066	synthase subunit b, chloroplastic	ATP synthase, F0 complex, subunit b/b', bacterial/chloroplast (IPR002146)	F(1)F(0) ATP synthase produces ATP from ADP in the presence of a proton or sodium gradient. F-type ATPases consist of two structural domains, F(1) containing the extramembraneous catalytic core and F(0) containing the membrane proton channel, linked together by a central stalk and a peripheral stalk. During catalysis, ATP synthesis in the catalytic domain of F(1) is coupled via a rotary mechanism…
Sro335_g120190	3.90357	0.000191382	0.0179163	Acyl-lipid (9-3)-desaturase	Cytochrome b5-like heme/steroid binding domain (IPR001199), Fatty acid desaturase domain (IPR005804)	Fatty acid desaturase
Sro354_g124830	2.5854	8.16e-05	0.0118513	Bifunctional delta 6-fatty acyl acetylenase/desaturase	Cytochrome b5-like heme/steroid binding domain (IPR001199), Fatty acid desaturase domain (IPR005804), Fatty acid desaturase (IPR012171)	Fatty acid desaturase
Sro15_g011030	2.14218	0.000378177	0.0269974	-	Chlorophyll a/b binding domain superfamily (IPR023329), Chlorophyll A-B binding protein, plant (IPR001344), Chlorophyll A-B binding protein (IPR022796)	Fucoxanthin chlorophyll a c
Sro147_g067990	2.32509	0.000403992	0.0274932	chloroplastic	Chlorophyll a/b binding domain superfamily (IPR023329), Chlorophyll A-B binding protein, plant (IPR001344), Chlorophyll A-B binding protein (IPR022796)	Fucoxanthin chlorophyll a c
Sro518_g158860	2.20927	0.000425141	0.0281485	chloroplastic	Chlorophyll a/b binding domain superfamily (IPR023329), Chlorophyll A-B binding protein, plant (IPR001344), Chlorophyll A-B binding protein (IPR022796)	Fucoxanthin chlorophyll a c
Sro533_g161680	4.43315	0.000152783	0.0157457	Fucoxanthin-chlorophyll a-c binding protein	Chlorophyll a/b binding domain superfamily (IPR023329), Chlorophyll A-B binding protein, plant (IPR001344), Chlorophyll A-B binding protein (IPR022796)	Fucoxanthin chlorophyll a c
Sro773_g200470	3.13574	1.66e-05	0.00467827	Fucoxanthin-chlorophyll a-c binding protein	Chlorophyll a/b binding domain superfamily (IPR023329), Chlorophyll A-B binding protein, plant (IPR001344), Chlorophyll A-B binding protein (IPR022796)	Fucoxanthin chlorophyll a c
Sro376_g129680	2.93285	0.00100386	0.0490547	Fucoxanthin-chlorophyll a-c binding protein	Chlorophyll a/b binding domain superfamily (IPR023329), Chlorophyll A-B binding protein, plant (IPR001344), Chlorophyll A-B binding protein (IPR022796)	Fucoxanthin chlorophyll a c
Sro720_g192680	2.89332	0.000453208	0.0295831	Fucoxanthin-chlorophyll a-c binding protein	Chlorophyll a/b binding domain superfamily (IPR023329), Chlorophyll A-B binding protein, plant (IPR001344), Chlorophyll A-B binding protein (IPR022796)	Fucoxanthin chlorophyll a c
Sro137_g064500	2.85688	4.41e-06	0.00216981	Fucoxanthin-chlorophyll a-c binding protein	Chlorophyll a/b binding domain superfamily (IPR023329), Chlorophyll A-B binding protein, plant (IPR001344), Chlorophyll A-B binding protein (IPR022796)	Fucoxanthin chlorophyll a c
Sro1418_g271000	2.84936	7.39e-05	0.0116603	Fucoxanthin-chlorophyll a-c binding protein	Chlorophyll a/b binding domain superfamily (IPR023329), Chlorophyll A-B binding protein, plant (IPR001344), Chlorophyll A-B binding protein (IPR022796)	Fucoxanthin chlorophyll a c
Sro823_g207590	2.68052	0.000229938	0.0201832	Fucoxanthin-chlorophyll a-c binding protein	Chlorophyll a/b binding domain superfamily (IPR023329), Chlorophyll A-B binding protein, plant (IPR001344), Chlorophyll A-B binding protein (IPR022796)	Fucoxanthin chlorophyll a c
Sro6_g005380	2.63099	9.9e-05	0.0132638	Fucoxanthin-chlorophyll a-c binding protein	Chlorophyll a/b binding domain superfamily (IPR023329), Chlorophyll A-B binding protein, plant (IPR001344), Chlorophyll A-B binding protein (IPR022796)	Fucoxanthin chlorophyll a c
Sro7_g006410	2.61386	1.79e-05	0.00496453	Fucoxanthin-chlorophyll a-c binding protein	Chlorophyll a/b binding domain superfamily (IPR023329), Chlorophyll A-B binding protein, plant (IPR001344), Chlorophyll A-B binding protein (IPR022796)	Fucoxanthin chlorophyll a c
Sro1451_g273830	2.59442	0.000175593	0.0170285	Fucoxanthin-chlorophyll a-c binding protein	Chlorophyll a/b binding domain superfamily (IPR023329), Chlorophyll A-B binding protein, plant (IPR001344), Chlorophyll A-B binding protein (IPR022796)	Fucoxanthin chlorophyll a c
Sro566_g167740	2.41736	0.000858246	0.0443115	Fucoxanthin-chlorophyll a-c binding protein	Chlorophyll a/b binding domain superfamily (IPR023329), Chlorophyll A-B binding protein, plant (IPR001344), Chlorophyll A-B binding protein (IPR022796)	Fucoxanthin chlorophyll a c
Sro2004_g310410	2.38488	0.000820791	0.0434306	Fucoxanthin-chlorophyll a-c binding protein	Chlorophyll a/b binding domain superfamily (IPR023329), Chlorophyll A-B binding protein, plant (IPR001344), Chlorophyll A-B binding protein (IPR022796)	Fucoxanthin chlorophyll a c
Sro285_g108140	2.2793	0.000536814	0.0328214	Fucoxanthin-chlorophyll a-c binding protein	Chlorophyll a/b binding domain superfamily (IPR023329), Chlorophyll A-B binding protein, plant (IPR001344), Chlorophyll A-B binding protein (IPR022796)	Fucoxanthin chlorophyll a c
Sro2721_g335500	2.24353	0.00100903	0.0492136	Fucoxanthin-chlorophyll a-c binding protein	Chlorophyll a/b binding domain superfamily (IPR023329), Chlorophyll A-B binding protein, plant (IPR001344), Chlorophyll A-B binding protein (IPR022796)	Fucoxanthin chlorophyll a c
Sro326_g118250	2.18603	0.000130759	0.0147216	Fucoxanthin-chlorophyll a-c binding protein	Chlorophyll a/b binding domain superfamily (IPR023329), Chlorophyll A-B binding protein, plant (IPR001344), Chlorophyll A-B binding protein (IPR022796)	Fucoxanthin chlorophyll a c
Sro238_g095650	2.16012	0.000225373	0.0198616	Fucoxanthin-chlorophyll a-c binding protein	Chlorophyll a/b binding domain superfamily (IPR023329), Chlorophyll A-B binding protein, plant (IPR001344), Chlorophyll A-B binding protein (IPR022796)	Fucoxanthin chlorophyll a c
Sro1292_g260040	2.01366	0.000994351	0.0489646	Fucoxanthin-chlorophyll a-c binding protein	Chlorophyll a/b binding domain superfamily (IPR023329), Chlorophyll A-B binding protein, plant (IPR001344), Chlorophyll A-B binding protein (IPR022796)	Fucoxanthin chlorophyll a c
Sro31_g020150	2.34124	0.00021918	0.0196547	Fucoxanthin-chlorophyll a-c binding protein A, chloroplastic	Chlorophyll a/b binding domain superfamily (IPR023329), Chlorophyll A-B binding protein, plant (IPR001344), Chlorophyll A-B binding protein (IPR022796)	Fucoxanthin chlorophyll a c
Sro823_g207600	2.44757	0.000112107	0.0138412	Fucoxanthin-chlorophyll a-c binding protein F, chloroplastic	Chlorophyll a/b binding domain superfamily (IPR023329), Chlorophyll A-B binding protein, plant (IPR001344), Chlorophyll A-B binding protein (IPR022796)	Fucoxanthin chlorophyll a c
Sro479_g151140	2.44975	0.000237385	0.0204961	Glutamate-1-semialdehyde 2,1-aminomutase	Aminotransferase class-III (IPR005814), Pyridoxal phosphate-dependent transferase, subdomain 2 (IPR015422), Pyridoxal phosphate-dependent transferase, major region, subdomain 1 (IPR015421), Tetrapyrrole biosynthesis, glutamate-1-semialdehyde aminotransferase (IPR004639), Pyridoxal phosphate-dependent transferase (IPR015424)	Glutamate-1-semialdehyde 2,1-aminomutase
Sro1597_g284880	2.44833	0.000180168	0.0172455	Glutamate-1-semialdehyde 2,1-aminomutase	Aminotransferase class-III (IPR005814), Pyridoxal phosphate-dependent transferase, subdomain 2 (IPR015422), Pyridoxal phosphate-dependent transferase, major region, subdomain 1 (IPR015421), Tetrapyrrole biosynthesis, glutamate-1-semialdehyde aminotransferase (IPR004639), Pyridoxal phosphate-dependent transferase (IPR015424)	Glutamate-1-semialdehyde 2,1-aminomutase
Sro248_g098450	3.27298	0.000977618	0.0485578	Type-1 glutamine synthetase	Glutamine synthetase/guanido kinase, catalytic domain (IPR014746), Glutamine synthetase, catalytic domain (IPR008146)	glutamine synthetase
Sro20_g014070	2.91322	0.000454911	0.0295831	Glutamate--tRNA ligase	Glutamyl-tRNA synthetase (IPR033910), Glutamyl/glutaminyl-tRNA synthetase, class Ib, alpha-bundle domain superfamily (IPR020061), Rossmann-like alpha/beta/alpha sandwich fold (IPR014729), Aminoacyl-tRNA synthetase, class I, anticodon-binding domain, subdomain 2 (IPR020751), Glutamate-tRNA ligase, bacterial/mitochondrial (IPR004527), tRNA-binding domain (IPR002547), Glutamyl/glutaminyl-tRNA synthe…	Glutamyl-tRNA synthetase
Sro982_g227760	2.48001	0.000217214	0.019616	Protein GstA	Glutathione S-transferase, N-terminal (IPR004045), Glutathione S-transferase, C-terminal-like (IPR010987)	Glutathione S-Transferase
Sro1610_g285800	3.89797	0.000881872	0.045257	Receptor-type guanylate cyclase gcy	Nucleotide cyclase (IPR029787), Adenylyl cyclase class-3/4/guanylyl cyclase (IPR001054)	Guanylate cyclase
Sro729_g193860	3.73281	0.000482914	0.0306322	Receptor-type guanylate cyclase gcy	Nucleotide cyclase (IPR029787), Adenylyl cyclase class-3/4/guanylyl cyclase (IPR001054)	Guanylate cyclase
Sro553_g165400	4.36502	0.000498751	0.0312094	Receptor-type guanylate cyclase gcy	Nucleotide cyclase (IPR029787), Adenylyl cyclase class-3/4/guanylyl cyclase (IPR001054), 3'5'-cyclic nucleotide phosphodiesterase, catalytic domain (IPR002073), HD/PDEase domain (IPR003607)	Guanylate cyclase
Sro784_g201970	2.52385	0.00079786	0.0426588	Receptor-type guanylate cyclase gcy	Nucleotide cyclase (IPR029787), Adenylyl cyclase class-3/4/guanylyl cyclase (IPR001054), CHASE domain (IPR006189), 3'5'-cyclic nucleotide phosphodiesterase, catalytic domain (IPR002073), 3'5'-cyclic nucleotide phosphodiesterase, conserved site (IPR023174), HD/PDEase domain (IPR003607)	Guanylate cyclase
Sro1661_g289380	3.48451	0.000825553	0.0435024	Receptor-type guanylate cyclase gcy	Nucleotide cyclase (IPR029787), Receptor, ligand binding region (IPR001828), Adenylyl cyclase class-3/4/guanylyl cyclase (IPR001054), Serine-threonine/tyrosine-protein kinase, catalytic domain (IPR001245), GPCR, family 3 (IPR000337), Protein kinase, ATP binding site (IPR017441), Adenylyl cyclase class-4/guanylyl cyclase, conserved site (IPR018297), Protein kinase domain (IPR000719), Protein kinas…	Guanylate cyclase
Sro262_g102070	4.78614	2.21e-06	0.00137455	activated protein kinase catalytic subunit alpha-1	Nucleotide cyclase (IPR029787), Serine-threonine/tyrosine-protein kinase, catalytic domain (IPR001245), Adenylyl cyclase class-3/4/guanylyl cyclase (IPR001054), Protein kinase, ATP binding site (IPR017441), Adenylyl cyclase class-4/guanylyl cyclase, conserved site (IPR018297), Serine/threonine-protein kinase, active site (IPR008271), Protein kinase domain (IPR000719), Protein kinase-like domain s…	Guanylate cyclase
Sro28_g018710	3.10664	0.00100153	0.0490547	Receptor-type guanylate cyclase gcy	PAS domain (IPR000014), Nucleotide cyclase (IPR029787), Adenylyl cyclase class-3/4/guanylyl cyclase (IPR001054), Adenylyl cyclase class-4/guanylyl cyclase, conserved site (IPR018297), PAS-associated, C-terminal (IPR000700), PAC motif (IPR001610)	Guanylate cyclase
Sro20_g014290	2.88729	0.000375775	0.0269766	protein ClpB	ATPase, AAA-type, core (IPR003959), Clp ATPase, C-terminal (IPR019489), ClpA/B family (IPR001270), ClpA/B, conserved site 2 (IPR028299), ClpA/B, conserved site 1 (IPR018368), AAA+ ATPase domain (IPR003593), P-loop containing nucleoside triphosphate hydrolase (IPR027417)	Heat shock protein
Sro2510_g329800	3.04066	0.000406637	0.0274932	Histidine--tRNA ligase	Histidine-tRNA ligase (IPR015807), Histidine-tRNA ligase/ATP phosphoribosyltransferase regulatory subunit (IPR004516), Anticodon-binding (IPR004154), Aminoacyl-tRNA synthetase, class II (IPR006195)	Histidyl-trna synthetase
Sro357_g125510	3.01336	0.00034861	0.0255284	Homoserine dehydrogenase	Homoserine dehydrogenase, catalytic (IPR001342), Aspartate/homoserine dehydrogenase, NAD-binding (IPR005106), Homoserine dehydrogenase (IPR016204), Homoserine dehydrogenase, conserved site (IPR019811)	homoserine dehydrogenase
Sro686_g186990	2.34875	0.000571591	0.0342558	-	HopJ type III effector protein (IPR014984)	HopJ type III effector protein
Sro73_g040170	2.26689	0.000539091	0.032882	-	HopJ type III effector protein (IPR014984)	HopJ type III effector protein
Sro913_g219380	4.39949	0.000208548	0.0189675	Peroxisomal (S)-2-hydroxy-acid oxidase	Alpha-hydroxy acid dehydrogenase, FMN-dependent (IPR012133), Aldolase-type TIM barrel (IPR013785), FMN-dependent dehydrogenase (IPR000262), FMN-dependent alpha-hydroxy acid dehydrogenase, active site (IPR008259)	Hydroxyacid oxidase
Sro2735_g335890	3.00284	0.000271842	0.0219878	Peroxisomal (S)-2-hydroxy-acid oxidase	Alpha-hydroxy acid dehydrogenase, FMN-dependent (IPR012133), Aldolase-type TIM barrel (IPR013785), FMN-dependent dehydrogenase (IPR000262), FMN-dependent alpha-hydroxy acid dehydrogenase, active site (IPR008259)	Hydroxyacid oxidase
Sro658_g182710	2.36931	3.76e-05	0.00827492	and iron-dependent oxygenase domain-containing protein 2	-	Inherit from bactNOG: 2og-fe(ii) oxygenase
Sro35_g022450	2.55079	0.000324127	0.0248015	-	GNAT domain (IPR000182), Acyl-CoA N-acyltransferase (IPR016181)	Inherit from bctoNOG: GCN5-related N-acetyltransferase
Sro961_g224910	2.06551	0.000916419	0.0462864	-	Nitrite reductase [NAD(P)H] small subunit, NirD (IPR012748), Rieske [2Fe-2S] iron-sulphur domain (IPR017941)	Inherit from COG: nitrite reductase (nad(p)h) small subunit
Sro1102_g241620	2.74291	0.000559868	0.0338947	-	-	Inherit from NOG: fad dependent oxidoreductase
Sro243_g096960	3.36019	0.00087801	0.0451495	-	-	Inherit from NOG: Low-co2 inducible protein
Sro1012_g231220	2.3423	8.61e-05	0.0123579	Soluble inorganic pyrophosphatase 1, chloroplastic	Inorganic pyrophosphatase (IPR008162)	Inorganic pyrophosphatase
Sro5_g004410	3.05005	0.000483406	0.0306322	-	-	Intercellular signal essential for a variety of patterning events during development (By similarity)
Sro1234_g254920	3.17881	0.000830268	0.0435628	Leghemoglobin Lb120	Globin (IPR000971), Globin-like superfamily (IPR009050)	Involved in oxygen transport in the brain. Hexacoordinate globin, displaying competitive binding of oxygen or the distal His residue to the iron atom. Not capable of penetrating cell membranes
Sro71_g039360	2.92814	0.000418668	0.0279303	isochorismatase family protein YddQ	Isochorismatase-like (IPR000868)	Isochorismatase, hydrolase
Sro1150_g246640	2.04605	0.000532082	0.0326101	Kinesin-like protein	SAP domain (IPR003034), Kinesin motor domain (IPR001752), Kinesin motor domain, conserved site (IPR019821), P-loop containing nucleoside triphosphate hydrolase (IPR027417)	Kinesin family member
Sro1135_g245050	2.89009	0.00100253	0.0490547	-	-	laminin G sub domain 2
Sro1737_g294490	2.20352	0.000703961	0.0390263	-	-	laminin G sub domain 2
Sro155_g070580	3.36967	0.000175902	0.0170285	-	Leucine-rich repeat domain superfamily (IPR032675)	Leucine Rich Repeat
Sro409_g137260	3.01661	0.000403371	0.0274932	-	Leucine-rich repeat domain superfamily (IPR032675)	Leucine Rich Repeat
Sro1947_g307120	4.04311	2.96e-05	0.0068826	Leukotriene A-4 hydrolase	Peptidase M1, alanine aminopeptidase/leukotriene A4 hydrolase (IPR001930), Peptidase M1, membrane alanine aminopeptidase, N-terminal (IPR014782), Peptidase M1, leukotriene A4 hydrolase/aminopeptidase C-terminal (IPR015211), Armadillo-type fold (IPR016024)	Leukotriene A-4 hydrolase
Sro120_g058410	3.67512	1.99e-05	0.00519448	-	Chalcone isomerase, 3-layer sandwich (IPR016088), Chalcone isomerase (IPR016087)	Lipase class 3 family protein
Sro5_g003950	3.75124	1.14e-05	0.00396546	-	Leucine-rich repeat domain superfamily (IPR032675)	LRR receptor-like serine threonine-protein kinase
Sro5_g003960	3.65784	0.00014932	0.0157457	-	Leucine-rich repeat domain superfamily (IPR032675)	LRR receptor-like serine threonine-protein kinase
Sro318_g115910	3.11362	5.44e-05	0.00999773	-	Leucine-rich repeat domain superfamily (IPR032675)	LRR receptor-like serine threonine-protein kinase
Sro132_g062400	2.62544	0.000119875	0.0142496	chelatase subunit ChlD, chloroplastic	Magnesium chelatase ChlI domain (IPR000523), von Willebrand factor, type A (IPR002035), AAA+ ATPase domain (IPR003593), P-loop containing nucleoside triphosphate hydrolase (IPR027417), Magnesium chelatase, ATPase subunit D (IPR011776)	magnesium chelatase
Sro1534_g280450	3.30744	7.04e-05	0.0114613	-	Magnesium-protoporphyrin IX methyltransferase (IPR010251), Magnesium-protoporphyrin IX methyltransferase, C-terminal (IPR010940), S-adenosyl-L-methionine-dependent methyltransferase (IPR029063)	methyltransferase
Sro209_g087340	3.27676	0.000311265	0.0243721	Sarcosine/dimethylglycine N-methyltransferase	Mycolic acid cyclopropane synthase-like domain superfamily (IPR023143), S-adenosyl-L-methionine-dependent methyltransferase (IPR029063)	Methyltransferase
Sro2100_g314490	3.50329	0.000251453	0.0213501	Demethylmenaquinone methyltransferase	UbiE/COQ5 methyltransferase (IPR004033), S-adenosyl-L-methionine-dependent methyltransferase (IPR029063)	Methyltransferase
Sro1149_g246610	3.5236	1.96e-05	0.00517687	Chloroplast processing peptidase	Peptidase S26 (IPR019533), Peptidase S26A, signal peptidase I (IPR000223), Peptidase S26A, signal peptidase I, conserved site (IPR019758), Peptidase S26A, signal peptidase I, serine active site (IPR019756)	Mitochondrial inner membrane protease subunit
Sro51_chlor_g030080	2.72628	0.000522211	0.0322371	synthase subunit a, chloroplastic	ATP synthase, F0 complex, subunit A (IPR000568)	Mitochondrial membrane ATP synthase (F(1)F(0) ATP synthase or Complex V) produces ATP from ADP in the presence of a proton gradient across the membrane which is generated by electron transport complexes of the respiratory chain. F-type ATPases consist of two structural domains, F(1) - containing the extramembraneous catalytic core and F(0) - containing the membrane proton channel, linked together…
Sro1392_g268790	2.36154	4.6e-05	0.00932946	DBH-like monooxygenase protein 1	Copper type II, ascorbate-dependent monooxygenase-like, C-terminal (IPR014784), Copper type II ascorbate-dependent monooxygenase, C-terminal (IPR024548), DOMON domain (IPR005018), PHM/PNGase F domain superfamily (IPR008977)	monooxygenase, DBH-like 1
Sro1075_g238460	2.33661	0.000173287	0.0169682	DBH-like monooxygenase protein 1	Copper type II, ascorbate-dependent monooxygenase-like, C-terminal (IPR014784), DOMON domain (IPR005018), PHM/PNGase F domain superfamily (IPR008977)	monooxygenase, DBH-like 1
Sro2324_g323340	3.74546	0.000318065	0.0244915	-	MHCK/EF2 kinase (IPR004166), von Willebrand factor, type A (IPR002035), Protein kinase-like domain superfamily (IPR011009)	myosin heavy chain kinase
Sro643_g180330	4.12599	2.19e-07	0.000349604	alkenal/one oxidoreductase, chloroplastic	Alcohol dehydrogenase, N-terminal (IPR013154), Quinone oxidoreductase/zeta-crystallin, conserved site (IPR002364), GroES-like superfamily (IPR011032)	NADPh quinone reductase
Sro29_g019240	4.25635	0.00077829	0.0422309	affinity nitrate transporter 2	Major facilitator superfamily domain (IPR020846), Major facilitator superfamily (IPR011701), Nitrate transporter (IPR004737)	Nitrate transporter
Sro51_chlor_g030530	3.07814	7.63e-05	0.0117747	II CP43 reaction center protein	Photosystem II CP43 reaction centre protein (IPR005869), Photosystem antenna protein-like (IPR000932)	One of the components of the core antenna complex of photosystem II. It binds chlorophyll and helps catalyze the primary light-induced photochemical processes of photosystem II (By similarity)
Sro51_chlor_g030420	2.20416	0.000627202	0.0359404	Photosystem II CP47 reaction center protein (Fragment)	Photosystem II CP47 reaction centre protein (IPR017486), Photosystem antenna protein-like (IPR000932)	One of the components of the core antenna complex of photosystem II. It binds chlorophyll and helps catalyze the primary light-induced photochemical processes of photosystem II (By similarity)
Sro41_g025140	3.43175	0.000151887	0.0157457	factor IF-2	Translation initiation factor aIF-2, bacterial-like (IPR000178), Translation initiation factor IF- 2 (IPR015760), Transcription factor, GTP-binding domain (IPR000795), Translation initiation factor IF- 2, domain 3 (IPR023115), Translation initiation factor IF-2, N-terminal (IPR006847), Translation protein, beta-barrel domain superfamily (IPR009000), P-loop containing nucleoside triphosphate hydro…	One of the essential components for the initiation of protein synthesis. Protects formylmethionyl-tRNA from spontaneous hydrolysis and promotes its binding to the 30S ribosomal subunits. Also involved in the hydrolysis of GTP during the formation of the 70S ribosomal complex (By similarity)
Sro51_chlor_g029470	2.76404	0.000817836	0.043364	protein L3	Ribosomal protein L3, bacterial/organelle-type (IPR019927), Ribosomal protein L3 (IPR000597), Ribosomal protein L3, conserved site (IPR019926), Translation protein, beta-barrel domain superfamily (IPR009000)	One of the primary rRNA binding proteins, it binds directly near the 3'-end of the 23S rRNA, where it nucleates assembly of the 50S subunit (By similarity)
Sro51_chlor_g030520	3.66494	1.48e-05	0.00440085	II D2 protein	Photosystem II D2 protein (IPR005868), Photosynthetic reaction centre, L/M (IPR000484)	One of the two reaction center proteins of photosystem II (PSII), D2 is needed for assembly of a stable PSII complex (By similarity)
Sro686_g187090	3.51458	0.000117907	0.014081	oxooacyl-coA reductase let-767	Short-chain dehydrogenase/reductase SDR (IPR002347)	Oxidoreductase short chain dehydrogenase reductase family
Sro2791_g337180	2.25164	0.000134657	0.0148338	-	Tetratricopeptide-like helical domain superfamily (IPR011990), Tetratricopeptide repeat (IPR019734), Oxoglutarate/iron-dependent dioxygenase (IPR005123), Tetratricopeptide repeat-containing domain (IPR013026)	P4Hc
Sro143_g066760	2.98254	0.000528207	0.0324504	CtpA-like serine protease	C-terminal-processing peptidase S41A (IPR004447), Tail specific protease (IPR005151), Tricorn protease C1 domain (IPR028204), PDZ domain (IPR001478), ClpP/crotonase-like domain superfamily (IPR029045)	peptidase S41 family protein
Sro3213_g345370	2.82963	0.00103082	0.0497695	FK506-binding protein 4	Peptidyl-prolyl cis-trans isomerase, FKBP-type (IPR023566), FKBP-type peptidyl-prolyl cis-trans isomerase domain (IPR001179)	peptidylprolyl cistrans isomerase
Sro790_g202850	2.14355	0.000124916	0.0144907	trans isomerase C	Peptidyl-prolyl cis-trans isomerase, PpiC-type (IPR000297)	peptidylprolyl cis-trans isomerase
Sro1626_g286830	2.44458	0.000110444	0.0137411	c peroxidase, mitochondrial	Haem peroxidase, plant/fungal/bacterial (IPR002016), Class I peroxidase (IPR002207), Peroxidase, active site (IPR019794), Peroxidases heam-ligand binding site (IPR019793), Haem peroxidase (IPR010255)	peroxidase
Sro178_g078190	2.7757	0.000829624	0.0435628	Peroxiredoxin-5, mitochondrial	Redoxin (IPR013740)	peroxiredoxin
Sro1947_g307160	3.86946	0.000136155	0.0149344	-	Ceramidase (IPR008901)	Pfam:aPHC
Sro38_g023580	3.10749	0.000501189	0.0312412	affinity cAMP-specific and IBMX-insensitive 3',5'-cyclic phosphodiesterase	HD/PDEase domain (IPR003607), 3'5'-cyclic nucleotide phosphodiesterase, catalytic domain (IPR002073), 3'5'-cyclic nucleotide phosphodiesterase (IPR023088), 3'5'-cyclic nucleotide phosphodiesterase, conserved site (IPR023174)	Phosphodiesterase
Sro1097_g240870	2.72687	0.000260132	0.0216487	Phosphomevalonate kinase	Ribosomal protein S5 domain 2-type fold, subgroup (IPR014721), Phosphomevalonate kinase (IPR035102), GHMP kinase N-terminal domain (IPR006204), Phosphomevalonate kinase Erg8 (IPR016005), Ribosomal protein S5 domain 2-type fold (IPR020568)	Phosphomevalonate kinase
Sro1729_g294050	3.05594	0.000319976	0.0245575	Adenylosuccinate synthetase	Adenylosuccinate synthetase (IPR001114), Adenylosuccinate synthase, active site (IPR033128), Adenylosuccinate synthase, GTP-binding site (IPR018220), P-loop containing nucleoside triphosphate hydrolase (IPR027417)	Plays an important role in the de novo pathway and in the salvage pathway of purine nucleotide biosynthesis. Catalyzes the first
Sro10_g008400	2.528	0.000232528	0.0201832	Porphobilinogen deaminase	Porphobilinogen deaminase (IPR000860), Porphobilinogen deaminase, N-terminal (IPR022417), Porphobilinogen deaminase, C-terminal (IPR022418), Porphobilinogen deaminase, dipyrromethane cofactor binding site (IPR022419)	Porphobilinogen deaminase
Sro51_chlor_g030030	2.58048	0.000623956	0.0359404	ATP synthase subunit alpha, chloroplastic (Fragment)	ATP synthase, F1 complex, alpha subunit nucleotide-binding domain (IPR033732), ATP synthase subunit alpha-like domain superfamily (IPR023366), ATP synthase, F1 complex, alpha subunit (IPR005294), ATPase, F1/V1/A1 complex, alpha/beta subunit, nucleotide-binding domain (IPR000194), ATPase, F1/V1/A1 complex, alpha/beta subunit, N-terminal domain (IPR004100), ATP synthase, alpha subunit, C-terminal (…	Produces ATP from ADP in the presence of a proton gradient across the membrane (By similarity)
Sro51_chlor_g030210	2.97897	0.000128395	0.0146307	ATP synthase subunit beta, chloroplastic (Fragment)	ATPase, F1/V1/A1 complex, alpha/beta subunit, nucleotide-binding domain (IPR000194), ATPase, F1/V1/A1 complex, alpha/beta subunit, N-terminal domain (IPR004100), P-loop containing nucleoside triphosphate hydrolase (IPR027417)	Produces ATP from ADP in the presence of a proton gradient across the membrane (By similarity)
Sro94_g048910	2.80095	0.00077153	0.0419532	UPF0051 protein slr0076	SUF system FeS cluster assembly, SufD (IPR011542), SUF system FeS cluster assembly, SufBD (IPR000825)	protein ABCI7, chloroplastic-like
Sro1986_g309490	2.75019	0.000197123	0.0182709	-	-	protein Hydra magnipapillata
Sro1862_g302230	2.61422	0.000958612	0.0479437	-	-	protein Hydra magnipapillata
Sro321_g116800	3.18171	5.66e-05	0.0100528	TAB2 homolog, chloroplastic	Tab2-like (IPR009472)	Protein of unknown function (DUF1092)
Sro1604_g285400	2.10811	0.000347595	0.0255284	-	Tetratricopeptide-like helical domain superfamily (IPR011990)	Protein tyrosine kinase
Sro256_g100740	2.83857	8.16e-05	0.0118513	-	-	protein tyrosine phosphatase receptor type
Sro1423_g271390	2.3427	0.000157026	0.0158569	-	Streptococcal non-M secreted SibA (IPR009148)	protein tyrosine phosphatase receptor type
Sro834_g208740	2.9588	0.000104776	0.0135927	Protoporphyrinogen oxidase 1, chloroplastic	Amine oxidase (IPR002937), Protoporphyrinogen oxidase (IPR004572)	protoporphyrinogen oxidase
Sro51_chlor_g030710	2.59471	0.000286006	0.0229137	Photosystem I P700 chlorophyll a apoprotein A1 (Fragment)	Photosystem I PsaA (IPR006243), Photosystem I PsaA/PsaB (IPR001280), Photosystem I PsaA/PsaB, conserved site (IPR020586)	PsaA and PsaB bind P700, the primary electron donor of photosystem I (PSI), as well as the electron acceptors A0, A1 and FX. PSI is a plastocyanin cytochrome c6-ferredoxin oxidoreductase, converting photonic excitation into a charge separation, which transfers an electron from the donor P700 chlorophyll pair to the spectroscopically characterized acceptors A0, A1, FX, FA and FB in turn. Oxidized …
Sro1050_g235550	2.23964	0.000247331	0.0211172	Putative serine/threonine-protein kinase/receptor	GAF-like domain superfamily (IPR029016), Nucleotide cyclase (IPR029787), GAF domain (IPR003018), Sterile alpha motif domain (IPR001660), Sterile alpha motif/pointed domain superfamily (IPR013761)	Receptor-type adenylate cyclase
Sro1063_g237080	2.86638	5.93e-05	0.0102482	Probable chlorophyll(ide) b reductase NYC1, chloroplastic	Short-chain dehydrogenase/reductase SDR (IPR002347)	reductase
Sro305_g112870	3.4947	0.00020748	0.0189378	pyrophosphokinase 3, chloroplastic	Phosphoribosyltransferase domain (IPR000836), Ribose-phosphate pyrophosphokinase, N-terminal domain (IPR029099), Phosphoribosyltransferase-like (IPR029057), Ribose-phosphate pyrophosphokinase (IPR005946)	ribose-phosphate pyrophosphokinase
Sro51_chlor_g030110	3.01186	0.000128194	0.0146307	bisphosphate carboxylase small chain	Ribulose bisphosphate carboxylase small chain, domain (IPR000894)	Ribulose 1,5-bisphosphate carboxylase small subunit
Sro204_g085960	2.86207	0.000232971	0.0201832	-	Ricin B, lectin domain (IPR000772)	Ricin b lectin
Sro38_g023910	3.03449	0.000339147	0.0254424	-	-	RING
Sro968_g225950	2.88893	0.000709041	0.0392229	methyltransferase RlmB	tRNA (guanine-N1-)-methyltransferase, N-terminal (IPR029026), 50S ribosomal protein L30e-like (IPR029064), tRNA/rRNA methyltransferase, SpoU type (IPR001537), Alpha/beta knot methyltransferases (IPR029028)	RNA methyltransferase like 1
Sro2735_g335880	2.42939	0.000215699	0.0195483	-	Short-chain dehydrogenase/reductase SDR (IPR002347)	short-chain dehydrogenase reductase
Sro2285_g321970	3.24442	7.02e-06	0.00298831	daunorubicin C-13 ketoreductase DnrU	Short-chain dehydrogenase/reductase SDR (IPR002347)	Short-chain dehydrogenase reductase Sdr
Sro738_g195240	3.55133	0.000499458	0.0312094	Short-chain dehydrogenase TIC 32, chloroplastic	Short-chain dehydrogenase/reductase SDR (IPR002347)	Short-chain dehydrogenase reductase SDR
Sro660_g183070	2.78183	0.000444706	0.0292169	Uncharacterized oxidoreductase C736.13	Short-chain dehydrogenase/reductase SDR (IPR002347)	Short-chain dehydrogenase reductase SDR
Sro2_g001460	2.05985	0.000198879	0.0182709	Zinc transporter ZIP4	Zinc/iron permease (IPR003689)	solute carrier family 39 (zinc transporter), member
Sro427_g140670	2.50594	0.000177259	0.0170309	-	Leucine-rich repeat domain superfamily (IPR032675), Leucine-rich repeat (IPR001611)	STYKc
Sro758_g198110	2.91969	1.52e-05	0.00442119	Sulfite reductase [NADPH] hemoprotein beta-component	Nitrite/Sulfite reductase ferredoxin-like domain (IPR005117), Nitrite/sulphite reductase 4Fe-4S domain (IPR006067), Nitrite/sulphite reductase iron-sulphur/sirohaem-binding site (IPR006066), Sulphite reductase, ferredoxin dependent (IPR011787)	Sulfite reductase
Sro70_g038780	3.31315	0.000116404	0.014066	Ferredoxin--nitrite reductase, chloroplastic (Fragment)	Nitrite/sulphite reductase 4Fe-4S domain (IPR006067), Nitrite/Sulfite reductase ferredoxin-like domain (IPR005117), Nitrite/sulphite reductase iron-sulphur/sirohaem-binding site (IPR006066)	Sulfite reductase
Sro1559_g282500	2.56792	0.00091139	0.0461236	-	TauD/TfdA-like domain (IPR003819)	taurine catabolism dioxygenase tauD tfdA
Sro1157_g247370	2.85853	0.000132224	0.0147356	-	GUN4-like (IPR008629)	tetrapyrrole-binding protein
Sro51_chlor_g029840	2.8417	0.00025449	0.021406	protein D1	Photosystem II protein D1 (IPR005867), Photosynthetic reaction centre, L/M (IPR000484)	This is one of the two reaction center proteins of photosystem II
Sro1532_g280250	2.44055	0.000682175	0.0384864	-	Mitochondrial inner membrane translocase subunit Tim17/Tim22/Tim23/peroxisomal protein PMP24 (IPR003397)	Tim17/Tim22/Tim23/Pmp24 family
Sro854_g211220	2.51283	0.000624504	0.0359404	Oxidation resistance protein 1	TLDc domain (IPR006571)	TLDc
Sro673_g185190	2.31862	0.000788281	0.0424128	Enoyl-[acyl-carrier-protein] reductase, mitochondrial	Alcohol dehydrogenase, C-terminal (IPR013149), Alcohol dehydrogenase, N-terminal (IPR013154), GroES-like superfamily (IPR011032)	trans-2-enoyl-CoA reductase
Sro188_g081220	3.45101	0.000101531	0.0133406	-	Protein TIC110, chloroplastic (IPR031610)	translocon at the inner envelope membrane of chloroplasts 110
Sro2292_g322240	2.34106	0.000725622	0.0399671	PAM71-homolog, chloroplastic	Gdt1 family (IPR001727)	transmembrane protein 165
Sro493_g154120	2.83579	0.000155111	0.0157883	Tryptophan--tRNA ligase	Tryptophan-tRNA ligase (IPR002306), Rossmann-like alpha/beta/alpha sandwich fold (IPR014729), Tryptophan-tRNA ligase, bacterial-type (IPR024109), Aminoacyl-tRNA synthetase, class Ic (IPR002305), Aminoacyl-tRNA synthetase, class I, conserved site (IPR001412)	tryptophanyltRNA synthetase
Sro566_g167730	3.69226	9.34e-07	0.000745821	-	-	UbiA prenyltransferase family
Sro143_g066730	3.36039	4.88e-05	0.00949602	naphthoate octaprenyltransferase	1,4-dihydroxy-2-naphthoate octaprenyltransferase (IPR004657), UbiA prenyltransferase family (IPR000537), UbiA prenyltransferase domain containing protein 1 (IPR026046)	UbiA prenyltransferase family
Sro810_g205770	2.62168	0.000394562	0.0274763	Probable ubiquitin carboxyl-terminal hydrolase FAF	Peptidase C19, ubiquitin carboxyl-terminal hydrolase (IPR001394), Ubiquitin specific protease, conserved site (IPR018200), Ubiquitin specific protease domain (IPR028889)	ubiquitin carboxyl-terminal hydrolase
Sro152_g069350	3.90817	0.000264912	0.0218683	UPF0187 protein	Bestrophin/UPF0187 (IPR021134)	UPF0187 protein
Sro1890_g303730	3.24315	0.000609892	0.0355868	UPF0187 protein	Bestrophin/UPF0187 (IPR021134)	UPF0187 protein
Sro659_g182830	2.98883	0.000266868	0.0218683	UPF0187 protein	Bestrophin/UPF0187 (IPR021134)	UPF0187 protein
Sro94_g048930	2.84197	0.000122634	0.014372	Uroporphyrinogen decarboxylase	Uroporphyrinogen decarboxylase (URO-D) (IPR000257), Uroporphyrinogen decarboxylase HemE (IPR006361)	Uroporphyrinogen decarboxylase
Sro1503_g278020	3.75144	1.37e-05	0.00434704	Uroporphyrinogen decarboxylase	Uroporphyrinogen decarboxylase HemE (IPR006361), Uroporphyrinogen decarboxylase (URO-D) (IPR000257)	Uroporphyrinogen decarboxylase
Sro2717_g335390	4.39117	0.000313746	0.0243721	UTP--glucose-1-phosphate uridylyltransferase	UTP--glucose-1-phosphate uridylyltransferase (IPR016267), Nucleotide-diphospho-sugar transferases (IPR029044), UDPGP family (IPR002618)	UTP-glucose-1-phosphate uridylyltransferase
Sro88_g046630	2.56199	7.89e-05	0.0117875	WD repeat-containing protein 89	WD40/YVTN repeat-like-containing domain superfamily (IPR015943), WD40 repeat (IPR001680)	WD repeat domain 89
Sro1910_g304890	2.01605	0.000482504	0.0306322	-	AAA+ ATPase domain (IPR003593), P-loop containing nucleoside triphosphate hydrolase (IPR027417)	whole genome shotgun sequence
Sro915_g219680	2.17253	0.00033947	0.0254424	-	CCB3/YggT (IPR003425)	YGGT family
Sro1695_g291780	4.19595	0.000732264	0.0402462	Phosphoglycolate phosphatase 1A, chloroplastic	HAD superfamily (IPR023214), HAD-superfamily hydrolase, subfamily IIA (IPR006357), 2-phosphoglycolate phosphatase, eukaryotic (IPR006349)	#NAME?
