# Supplementary material for: Associated Bacteria Affect Sexual Reproduction by Altering Gene Expression and Metabolic Processes in a Biofilm Inhabiting Diatom
Source: Front Microbiol. 2019 Aug 2;10:1790. doi: 10.3389/fmicb.2019.01790 (PMC6688387; doi:10.3389/fmicb.2019.01790)
Supplement: Supplementary file 9 [file Data_Sheet_8.xlsx]

## Sheet: Only annotated
Gene ID	logFC	PValue	FDR	Annomine	InterPro	Eggnogg
Sro75_g041230	-1.9503	0.000690862	0.0385321	-	YHS domain (IPR007029)	YHS domain-containing protein
Sro1411_g270430	-1.98729	0.000576456	0.0343879	-	-	-
Sro98_g050660	-1.99041	8.90112e-05	0.0125655	Receptor-type guanylate cyclase gcy	Nucleotide cyclase (IPR029787), Adenylyl cyclase class-3/4/guanylyl cyclase (IPR001054)	Guanylate cyclase
Sro1660_g289330	-1.99949	0.000832919	0.0435628	Sodium/hydrogen exchanger	Cation/H+ exchanger, CPA1 family (IPR018422), Cation/H+ exchanger (IPR006153)	Sodium hydrogen exchanger
Sro3209_g345250	-2.00581	0.000689913	0.0385321	-	-	-
Sro1041_g234490	-2.03585	0.000607571	0.0355868	-	-	-
Sro968_g225970	-2.06522	0.000352071	0.0257082	-	-	-
Sro492_g153810	-2.0764	0.000222957	0.019854	-	-	-
Sro2108_g314900	-2.10222	0.000480861	0.0306322	Isocitrate lyase	Isocitrate lyase (IPR006254), Isocitrate lyase/phosphorylmutase, conserved site (IPR018523), Pyruvate/Phosphoenolpyruvate kinase-like domain superfamily (IPR015813)	Isocitrate lyase
Sro376_g129880	-2.10493	0.001022	0.0495622	-	-	-
Sro574_g169220	-2.14828	0.000456264	0.0295958	-	TauD/TfdA-like domain (IPR003819)	taurine catabolism dioxygenase taud tfda
Sro2904_g339910	-2.16619	0.000990716	0.0488798	-	-	-
Sro387_g132190	-2.23644	0.000183915	0.0174733	Probable long-chain-alcohol O-fatty-acyltransferase	Wax synthase domain (IPR032805)	long-chain-alcohol O-fatty-acyltransferase
Sro562_g167110	-2.24877	0.000419659	0.0279303	-	Cytidine and deoxycytidylate deaminase domain (IPR002125), Cytidine deaminase-like (IPR016193)	deaminase
Sro1323_g262650	-2.26782	0.000711687	0.0392842	Short/branched chain specific acyl-CoA dehydrogenase, mitochondrial	Acyl-CoA dehydrogenase/oxidase, N-terminal (IPR013786), Acyl-CoA oxidase/dehydrogenase, central domain (IPR006091), Acyl-CoA dehydrogenase/oxidase C-terminal (IPR009075), Acyl-CoA dehydrogenase, conserved site (IPR006089), Acyl-CoA dehydrogenase/oxidase, N-terminal and middle domain superfamily (IPR009100)	acyl-CoA dehydrogenase
Sro145_g067300	-2.28325	0.000247883	0.0211172	Protein patched homolog 1	Protein patched/dispatched (IPR003392), Acriflavin resistance protein (IPR001036), Sterol-sensing domain (IPR000731)	patched domain containing
Sro406_g136390	-2.28325	0.000627144	0.0359404	-	O-acyltransferase, WSD1, N-terminal (IPR004255)	-
Sro735_g194900	-2.28901	0.000840778	0.0437712	-	Metallopeptidase, catalytic domain superfamily (IPR024079), Peptidase M8, leishmanolysin (IPR001577)	PKD domain containing protein
Sro652_g181830	-2.32695	0.000697958	0.0387776	-	-	-
Sro1209_g252630	-2.32719	0.000307717	0.0243721	-	-	-
Sro185_g080300	-2.37057	0.000329519	0.0251388	-	CRAL-TRIO lipid binding domain (IPR001251)	-
Sro779_g201330	-2.41001	4.66997e-05	0.00939767	-	-	-
Sro97_g049810	-2.45073	9.22977e-05	0.0128899	-	-	-
Sro1095_g240620	-2.47498	1.32342e-05	0.00433624	-	MORN motif (IPR003409)	whole genome shotgun sequence
Sro1634_g287500	-2.5071	8.02527e-05	0.0117875	-	Kelch-type beta propeller (IPR015915), Kelch repeat type 1 (IPR006652)	Kelch domain containing
Sro379_g130470	-2.52918	0.000359311	0.0260878	Methylcrotonoyl-CoA carboxylase subunit alpha, mitochondrial	ATP-grasp fold, subdomain 1 (IPR013815), Biotin carboxylase, C-terminal (IPR005482), Carbamoyl-phosphate synthetase large subunit-like, ATP-binding domain (IPR005479), Biotin carboxylase-like, N-terminal domain (IPR005481), Biotin/lipoyl attachment (IPR000089), Biotin-binding site (IPR001882), ATP-grasp fold (IPR011761), Biotin carboxylation domain (IPR011764), Pre-ATP-grasp domain superfamily (I…	carboxylase
Sro1270_g257950	-2.54956	0.000621034	0.0359404	-	-	-
Sro216_g089530	-2.54998	0.000175217	0.0170285	-	Protein-tyrosine phosphatase-like (IPR029021), Dual specificity phosphatase (IPR024950), Dual specificity phosphatase, catalytic domain (IPR000340), Protein-tyrosine phosphatase, active site (IPR016130), Tyrosine specific protein phosphatases domain (IPR000387)	Dual specificity phosphatase 26
Sro544_g163720	-2.55446	7.95582e-05	0.0117875	synthase	Cytochrome P450 (IPR001128), Cytochrome P450, E-class, group I (IPR002401), Cytochrome P450, conserved site (IPR017972)	Cytochrome P450
Sro729_g193890	-2.56442	0.000120481	0.0142553	Carboxyl-terminal-processing peptidase	Tail specific protease (IPR005151), PDZ domain (IPR001478), ClpP/crotonase-like domain superfamily (IPR029045)	protease
Sro75_g041370	-2.59663	5.06538e-05	0.00953066	16 kDa proteolipid subunit	V-ATPase proteolipid subunit C-like domain (IPR002379)	16 kDa proteolipid subunit
Sro992_g228850	-2.62802	0.000623109	0.0359404	Uncharacterized 37.6 kDa protein in cld 5'region	NAD(P)-binding domain (IPR016040), Nucleotide sugar epimerase (IPR008089)	UDP-glucuronate 4-epimerase
Sro472_g150030	-2.63775	9.78955e-05	0.0132638	-	Alpha/Beta hydrolase fold (IPR029058), Alpha/beta hydrolase fold-1 (IPR000073)	Alpha beta hydrolase fold
Sro287_g108540	-2.65499	0.00058968	0.0348853	-	-	-
Sro97_g050040	-2.65524	0.000239107	0.0205753	-	-	-
Sro1565_g282810	-2.66553	1.49812e-05	0.00440085	-	-	-
Sro815_g206500	-2.67592	4.87392e-05	0.00949602	-	-	-
Sro206_g086470	-2.6851	5.8252e-06	0.00261184	-	-	-
Sro186_g080680	-2.68993	9.9422e-05	0.0132638	-	-	-
Sro15_g011120	-2.70151	0.000379294	0.0270017	-	-	-
Sro583_g170660	-2.71331	1.60682e-05	0.00461409	-	NAD(P)-binding domain (IPR016040)	NAD-dependent epimerase dehydratase
Sro261_g101910	-2.74892	4.90462e-05	0.00949602	-	-	-
Sro273_g105250	-2.7642	9.48377e-05	0.0131014	nucleotidase domain-containing protein 3	HAD superfamily (IPR023214), HAD-superfamily hydrolase, subfamily IG, 5'-nucleotidase (IPR008380)	5-nucleotidase domain containing
Sro662_g183390	-2.80082	0.000401183	0.0274932	-	-	-
Sro300_g111600	-2.82521	1.38284e-05	0.00434704	-	Protein of unknown function DUF3095 (IPR021445)	Protein of unknown function (DUF3095)
Sro875_g214380	-2.82527	0.000769516	0.0419329	-	-	-
Sro1331_g263540	-2.84644	0.000662102	0.0376867	Caffeoyl-CoA O-methyltransferase	O-methyltransferase, family 3 (IPR002935), S-adenosyl-L-methionine-dependent methyltransferase (IPR029063)	catechol-O-methyltransferase domain containing 1
Sro1843_g301120	-2.84729	0.000421283	0.0279655	Short/branched chain specific acyl-CoA dehydrogenase, mitochondrial	Acyl-CoA dehydrogenase/oxidase, N-terminal (IPR013786), Acyl-CoA dehydrogenase/oxidase C-terminal (IPR009075), Acyl-CoA oxidase/dehydrogenase, central domain (IPR006091), Acyl-CoA dehydrogenase, conserved site (IPR006089), Acyl-CoA dehydrogenase/oxidase, N-terminal and middle domain superfamily (IPR009100)	acyl-CoA dehydrogenase
Sro596_g172770	-2.85518	0.000106193	0.013707	H2 finger protein	Zinc finger, RING/FYVE/PHD-type (IPR013083), Zinc finger, RING-type (IPR001841)	zinc ion binding
Sro280_g107040	-2.87224	0.000368473	0.0266773	-	Ankyrin repeat-containing domain (IPR020683), Ankyrin repeat (IPR002110)	-
Sro1071_g237960	-2.87315	0.000331761	0.0252345	-	-	-
Sro453_g146080	-2.87454	1.21155e-05	0.00407417	-	-	-
Sro557_g166160	-2.88648	6.67068e-05	0.0112675	isohexenylglutaryl-CoA/hydroxy-methylglutaryl-CoA lyase	Aldolase-type TIM barrel (IPR013785), Pyruvate carboxyltransferase (IPR000891), Hydroxymethylglutaryl-CoA lyase, active site (IPR000138)	Hydroxymethylglutaryl-CoA lyase
Sro757_g197970	-2.89767	4.82266e-06	0.00220501	-	WD40/YVTN repeat-like-containing domain superfamily (IPR015943)	-
Sro815_g206440	-2.97049	5.60476e-05	0.0100528	Proline iminopeptidase	Alpha/Beta hydrolase fold (IPR029058), Alpha/beta hydrolase fold-1 (IPR000073), Peptidase S33 (IPR002410)	alpha beta
Sro1276_g258570	-2.97499	0.000520639	0.0322371	GILT-like protein	Gamma interferon inducible lysosomal thiol reductase GILT (IPR004911)	Lysosomal thiol
Sro1410_g270310	-2.98369	0.000678346	0.0384145	-	Zinc finger, RING/FYVE/PHD-type (IPR013083), Zinc finger, RING-type (IPR001841)	-
Sro75_g041310	-3.00558	0.000389235	0.0272574	-	-	-
Sro162_g072890	-3.06291	0.000253517	0.021406	-	Armadillo-like helical (IPR011989), Armadillo (IPR000225), Armadillo-type fold (IPR016024)	ARM
Sro2472_g328650	-3.0833	0.000374897	0.0269766	Dimethlysulfonioproprionate lyase	DEP domain (IPR000591)	-
Sro111_g055430	-3.16078	4.03301e-05	0.00851832	specific histone demethylase 1 homolog	Amine oxidase (IPR002937)	amine oxidase
Sro236_g095030	-3.19952	0.000275528	0.0222135	Methylcrotonoyl-CoA carboxylase beta chain, mitochondrial	Acetyl-CoA carboxylase (IPR034733), Acetyl-coenzyme A carboxyltransferase, C-terminal (IPR011763), Acetyl-coenzyme A carboxyltransferase, N-terminal (IPR011762), ClpP/crotonase-like domain superfamily (IPR029045)	carboxylase, beta
Sro390_g132940	-3.22367	0.000757462	0.0414528	-	-	-
Sro676_g185710	-3.2262	8.78979e-06	0.00340365	-	NAD(P)-binding domain (IPR016040)	-
Sro1804_g298690	-3.23776	0.000825453	0.0435024	-	Mpv17/PMP22 (IPR007248)	-
Sro97_g050200	-3.26877	0.000271869	0.0219878	-	-	-
Sro2125_g315680	-3.31521	0.000804821	0.0429411	Enoyl-CoA isomerase/hydratase fer4	Crontonase, C-terminal (IPR014748), Crotonase superfamily (IPR001753), Enoyl-CoA hydratase/isomerase, conserved site (IPR018376), ClpP/crotonase-like domain superfamily (IPR029045)	hydratase
Sro738_g195250	-3.34614	0.000113213	0.0139105	b561 and DOMON domain-containing protein	Cytochrome b561/ferric reductase transmembrane (IPR006593)	Eukaryotic cytochrome b561
Sro1926_g305930	-3.38486	1.92383e-05	0.00512161	-	Ankyrin repeat-containing domain (IPR020683), Ankyrin repeat (IPR002110)	FYVE zinc finger
Sro756_g197740	-3.3955	5.33034e-05	0.00994361	-	-	-
Sro140_g065300	-3.42221	0.000490407	0.0308585	-	Aspartic peptidase domain superfamily (IPR021109), Aspartic peptidase, active site (IPR001969)	-
Sro1038_g234320	-3.46319	0.00011668	0.014066	-	-	-
Sro580_g170180	-3.46478	0.000259231	0.0216487	-	Tetratricopeptide-like helical domain superfamily (IPR011990)	repeat-containing protein
Sro106_g053570	-3.47351	0.000194619	0.0181528	DEP domain-containing mTOR-interacting protein	Tetratricopeptide-like helical domain superfamily (IPR011990), DEP domain (IPR000591), Protein of unknown function DUF924 (IPR010323)	Spovr like family protein
Sro131_g062230	-3.55835	0.000157595	0.0158569	-	Tetratricopeptide-like helical domain superfamily (IPR011990)	-
Sro444_g144320	-3.62537	1.36316e-05	0.00434704	-	-	-
Sro516_g158490	-3.65324	0.000268005	0.0218683	-	Protein N-terminal asparagine amidohydrolase (IPR026750)	N-terminal asparagine
Sro966_g225720	-3.66302	0.00096626	0.0482319	Probable glucan 1,3-beta-glucosidase A	Glycoside hydrolase, family 5 (IPR001547), Glycoside hydrolase superfamily (IPR017853)	Glucan 1,3-beta-glucosidase
Sro1271_g258160	-3.71528	0.000101789	0.0133406	-	EamA domain (IPR000620)	EamA-like transporter family
Sro691_g187870	-3.73296	0.000318159	0.0244915	Dihydrolipoyl dehydrogenase	FAD/NAD-linked reductase, dimerisation domain superfamily (IPR016156), FAD/NAD(P)-binding domain (IPR023753), Pyridine nucleotide-disulphide oxidoreductase, dimerisation domain (IPR004099), DEP domain (IPR000591), Pyridine nucleotide-disulphide oxidoreductase, class I, active site (IPR012999)	dihydrolipoyl dehydrogenase
Sro53_g031370	-3.75591	9.34563e-05	0.0129808	-	-	-
Sro401_g135270	-3.7667	9.62365e-06	0.00351359	-	Alpha/Beta hydrolase fold (IPR029058), Serine aminopeptidase, S33 (IPR022742)	-
Sro2_g001720	-3.83	0.000125306	0.0144907	Tryptophan 5-hydroxylase	Aromatic amino acid hydroxylase (IPR001273), Aromatic amino acid hydroxylase, C-terminal (IPR019774), Prephenate dehydratase, conserved site (IPR018528), ACT domain (IPR002912)	hydroxylase
Sro444_g144310	-3.83388	6.09222e-06	0.00268446	-	AhpD-like (IPR029032)	-
Sro747_g196520	-3.83675	0.000548492	0.0333757	Sulfoquinovosyl transferase SQD2	Glycosyl transferase, family 1 (IPR001296), Glycosyltransferase subfamily 4-like, N-terminal domain (IPR028098)	phosphatidylinositol glycan anchor biosynthesis, class A
Sro198_g084260	-3.855	0.00101109	0.0492197	Tissue alpha-L-fucosidase	Glycoside hydrolase, family 29 (IPR000933), Tissue alpha-L-fucosidase (IPR028755), Alpha-L-fucosidase, metazoa-type (IPR016286), Glycoside hydrolase superfamily (IPR017853)	fucosidase, alpha-L
Sro379_g130480	-3.88885	3.68745e-07	0.00040974	Bifunctional aspartate aminotransferase and glutamate/aspartate-prephenate aminotransferase	Pyridoxal phosphate-dependent transferase, major region, subdomain 1 (IPR015421), Pyridoxal phosphate-dependent transferase, subdomain 2 (IPR015422), Aminotransferase, class I/classII (IPR004839), Tyrosine/nicotianamine aminotransferase (IPR005958), Aminotransferases, class-I, pyridoxal-phosphate-binding site (IPR004838), Pyridoxal phosphate-dependent transferase (IPR015424)	tyrosine aminotransferase
Sro2906_g339970	-3.90644	1.88818e-06	0.0012679	-	Transmembrane protein TMEM64 (IPR015414), SNARE associated Golgi protein (IPR032816)	transmembrane protein 41A
Sro710_g191040	-3.90769	0.000104506	0.0135927	-	-	-
Sro99_g051040	-4.13234	0.00015077	0.0157457	NAD(P) transhydrogenase	DHS-like NAD/FAD-binding domain superfamily (IPR029035), Alanine dehydrogenase/pyridine nucleotide transhydrogenase, N-terminal (IPR007886), Alanine dehydrogenase/pyridine nucleotide transhydrogenase, NAD(H)-binding domain (IPR007698), NAD(P) transhydrogenase, alpha subunit, C-terminal (IPR024605), NADP transhydrogenase beta-like domain (IPR034300), NAD(P) transhydrogenase, alpha subunit (IPR0262…	Transhydrogenase
Sro658_g182690	-4.19189	0.000132547	0.0147356	-	AhpD-like (IPR029032)	Antioxidant protein with alkyl hydroperoxidase activity. Required for the reduction of the AhpC active site cysteine residues and for the regeneration of the AhpC enzyme activity (By similarity)
Sro866_g212990	-4.23741	7.76645e-05	0.0117875	-	FIST, C-domain (IPR019494), FIST domain, N-terminal (IPR013702)	FIST C domain
Sro214_g088800	-4.24959	0.000347664	0.0255284	Uncharacterized oxidoreductase At1g06690, chloroplastic	NADP-dependent oxidoreductase domain (IPR023210)	Potassium voltage-gated channel, shaker-related subfamily, beta member
Sro2014_g311030	-4.28222	3.6573e-05	0.0081278	-	Metallo-beta-lactamase (IPR001279)	-
Sro4547_g354220	-4.31181	0.000129379	0.0146307	-	DM13 domain (IPR019545)	domon domain-containing protein
Sro1878_g303110	-4.53226	5.63308e-05	0.0100528	-	-	-
Sro477_g150770	-4.64181	5.93468e-05	0.0102482	-	YbhB/YbcL (IPR005247), YHYH domain (IPR025924)	-
Sro214_g088810	-4.69748	2.77146e-06	0.00157401	only protein 42	Kelch-type beta propeller (IPR015915), Galactose oxidase/kelch, beta-propeller (IPR011043)	kelch repeat-containing protein
Sro1047_g235100	-4.71734	5.83526e-05	0.0102482	Protein Skeletor, isoforms	DM13 domain (IPR019545), DOMON domain (IPR005018)	Electron transfer DM13
Sro295_g110550	-4.72767	9.51536e-06	0.00351359	Peroxisomal acyl-coenzyme A oxidase 3	Acyl-CoA dehydrogenase/oxidase, N-terminal and middle domain superfamily (IPR009100)	Acyl-CoA dehydrogenase, middle domain
Sro472_g150020	-4.75635	1.74467e-06	0.00120509	-	-	-
Sro1831_g300400	-4.75918	0.000595485	0.0350273	-	Ankyrin repeat-containing domain (IPR020683), Leucine-rich repeat domain superfamily (IPR032675)	-
Sro1_g000210	-4.87932	7.51913e-07	0.000640555	-	-	-
Sro1402_g269580	-4.90603	3.19493e-06	0.00166639	-	von Willebrand factor, type D domain (IPR001846)	-
Sro252_g099700	-5.01512	3.58633e-08	0.000123673	-	Spondin, N-terminal (IPR009465)	Spondin_N
Sro1335_g263940	-5.24314	2.85978e-06	0.00157773	-	-	-
Sro849_g210490	-5.35174	2.19239e-05	0.00560309	Cystathionine gamma	Cys/Met metabolism, pyridoxal phosphate-dependent enzyme (IPR000277), Pyridoxal phosphate-dependent transferase, major region, subdomain 1 (IPR015421), Pyridoxal phosphate-dependent transferase, subdomain 2 (IPR015422), Pyridoxal phosphate-dependent transferase (IPR015424)	Cystathionine
Sro201_g085100	-5.54076	7.39764e-06	0.00300098	-	-	-
Sro2764_g336610	-5.55442	1.66578e-05	0.00467827	Zeaxanthin epoxidase, chloroplastic	FAD-binding domain (IPR002938)	FAD binding domain
Sro1611_g285890	-6.07208	2.41585e-09	3.34426e-05	-	-	-
Sro819_g207170	-6.48148	2.89768e-07	0.000394674	-	-	-
