# Supplementary material for: Associated Bacteria Affect Sexual Reproduction by Altering Gene Expression and Metabolic Processes in a Biofilm Inhabiting Diatom
Source: Front Microbiol. 2019 Aug 2;10:1790. doi: 10.3389/fmicb.2019.01790 (PMC6688387; doi:10.3389/fmicb.2019.01790)
Supplement: Supplementary file 10 [file Data_Sheet_9.xlsx]

## Sheet: Tabelle1
GO ID	GO Function	Genes	p value
Biological function
GO:1902000	homogentisate catabolic process	2	8.5e-07
GO:0006572	tyrosine catabolic process	2	4.2e-06
GO:0006527	arginine catabolic process	2	4.2e-06
GO:0006559	L-phenylalanine catabolic process	2	7.9e-06
GO:0008205	ecdysone metabolic process	1	0.00061
GO:0008210	estrogen metabolic process	1	0.00429
GO:0008209	androgen metabolic process	1	0.00613
GO:0033327	Leydig cell differentiation	1	0.00857
GO:0019433	triglyceride catabolic process	1	0.0104
GO:0009083	branched-chain amino acid catabolic process	1	0.01466
Molecular function
GO:0004334	fumarylacetoacetase activity	2	1.2e-06
GO:0008709	cholate 7-alpha-dehydrogenase activity	1	0.00074
GO:0047022	7-beta-hydroxysteroid dehydrogenase (NADP+) activity	1	0.00074
GO:0001540	amyloid-beta binding	1	0.00148
GO:0004303	estradiol 17-beta-dehydrogenase activity	1	0.00148
GO:0018454	acetoacetyl-CoA reductase activity	1	0.00371
GO:0003857	3-hydroxyacyl-CoA dehydrogenase activity	1	0.00667
GO:0004806	triglyceride lipase activity	1	0.01036
Cellular component
GO:0012511	monolayer-surrounded lipid storage body	1	0.002
