# Supplementary material for: Associated Bacteria Affect Sexual Reproduction by Altering Gene Expression and Metabolic Processes in a Biofilm Inhabiting Diatom
Source: Front Microbiol. 2019 Aug 2;10:1790. doi: 10.3389/fmicb.2019.01790 (PMC6688387; doi:10.3389/fmicb.2019.01790)
Supplement: Supplementary file 11 [file Data_Sheet_10.xlsx]

## Sheet: Shared SIPM vs SIP_SIPR vs SIP 
Gene ID	logFC SIP+M vs SIP	Pvalue SIP+M vs SIP	FDR SIP+M vs M	logFC SIP+R vs SIP	Pvalue SIP+R vs SIP	FDR SIP+R vs SIP	AnnoMine	Interpro	EggNogg
Sro1414_g270640	4.06235	4.36e-08	0.000123673	4.1217	3.50709e-08	0.000112038	-	Alpha-L-arabinofuranosidase B, arabinose-binding domain (IPR007934)	-
Sro51_chlor_g030490	5.3131	1.09e-05	0.00387031	5.29693	1.13157e-05	0.00590936	f complex subunit 5	Cytochrome b6/f complex, subunit 5 (IPR003683)	-
Sro486_g152670	3.47758	0.000125899	0.0144937	3.46575	0.000130863	0.0285774	-	Galactose-binding-like domain superfamily (IPR008979), WD40/YVTN repeat-like-containing domain superfamily (IPR015943)	-
Sro1596_g284820	3.09719	0.000935294	0.0470021	4.43939	1.82773e-05	0.0077852	-	Haemerythrin-like (IPR012312)	-
Sro530_g161240	3.94955	0.000154026	0.0157457	4.05613	0.000117735	0.026628	-	Hemolytic lectin CEL-III, C-terminal domain superfamily (IPR028988)	-
Sro486_g152680	3.86527	7.08e-07	0.000624051	3.55349	2.356e-06	0.00188164	-	Immunoglobulin-like fold (IPR013783), Armadillo-like helical (IPR011989)	-
Sro52_g030840	3.40055	2.79e-05	0.0066354	4.26941	1.45097e-06	0.00137343	-	Indoleamine 2,3-dioxygenase (IPR000898)	-
Sro1453_g274030	2.58582	0.000188696	0.0177298	3.33774	8.14123e-06	0.00483873	-	NADH:ubiquinone oxidoreductase intermediate-associated protein 30 (IPR013857), Galactose-binding-like domain superfamily (IPR008979)	-
Sro288_g108850	2.57377	0.000334626	0.025377	3.34864	1.57527e-05	0.00694126	-	START-like domain superfamily (IPR023393)	-
Sro954_g224360	3.24201	8e-05	0.0117875	2.85628	0.00030202	0.0450217	-	Streptogrisin prodomain (IPR035070)	-
Sro1222_g253780	3.76599	5.07e-05	0.00953066	3.28602	0.000252032	0.0408412	-	Structural maintenance of chromosomes protein 5 (IPR027131)	-
Sro995_g229150	3.60257	6.79e-05	0.0112675	4.00447	1.98164e-05	0.0083024	-	YbhB/YbcL (IPR005247), YHYH domain (IPR025924)	-
Sro250_g098890	6.24665	9.79e-07	0.00075856	6.33461	8.45371e-07	0.000950623	oxophytodienoate reductase-like protein	Aldolase-type TIM barrel (IPR013785), NADH:flavin oxidoreductase/NADH oxidase, N-terminal (IPR001155)	12-oxophytodienoate reductase
Sro1802_g298580	4.22545	0.000121515	0.0143113	4.77829	2.84673e-05	0.0106991	L-carnitine dehydrogenase	6-phosphogluconate dehydrogenase, domain 2 (IPR013328), 3-hydroxyacyl-CoA dehydrogenase, NAD binding (IPR006176)	3-hydroxyacyl-CoA dehydrogenase, C-terminal domain
Sro268_g103760	2.73203	0.000338052	0.0254424	2.79908	0.000257285	0.0408412	-	GNAT domain (IPR000182), Acyl-CoA N-acyltransferase (IPR016181)	Acetyltransferase (GNAT) family
Sro114_g056250	3.55218	0.000197757	0.0182709	3.9282	6.55284e-05	0.0174449	Acyl-CoA-binding	FERM/acyl-CoA-binding protein superfamily (IPR014352), Acyl-CoA-binding protein, ACBP (IPR000582)	acyl-coa binding
Sro45_g026980	3.68296	0.000833517	0.0435628	4.64486	7.99371e-05	0.0206359	Adipocyte plasma membrane-associated protein	Six-bladed beta-propeller, TolB-like (IPR011042), Strictosidine synthase (IPR004141), Strictosidine synthase, conserved region (IPR018119)	adipocyte plasma membrane associated protein
Sro3200_g345080	3.43801	0.000309412	0.0243721	5.26908	8.92708e-07	0.000950623	with ANK repeat and PH domain-containing protein cnt	Arf GTPase activating protein (IPR001164)	ADP-ribosylation factor GTPase-activating protein
Sro989_g228490	5.96629	2.64e-06	0.00153347	5.60202	5.10441e-06	0.00334496	Mannitol dehydrogenase (Fragment)	Alcohol dehydrogenase, C-terminal (IPR013149), Alcohol dehydrogenase, N-terminal (IPR013154), Alcohol dehydrogenase, zinc-type, conserved site (IPR002328), GroES-like superfamily (IPR011032)	alcohol dehydrogenase
Sro1240_g255350	6.10427	0.000116192	0.014066	5.85564	0.000193167	0.0362722	-	-	amine oxidase
Sro3214_g345420	3.40191	2.28e-05	0.00571034	3.51421	1.4752e-05	0.00661431	-	Ankyrin repeat-containing domain (IPR020683)	ankyrin repeat protein
Sro14_g010770	2.38751	7.57e-05	0.0117747	2.78342	7.71328e-06	0.00469353	D-alanine--D-alanyl carrier protein ligase	AMP-dependent synthetase/ligase (IPR000873), AMP-binding, conserved site (IPR020845), Phosphopantetheine binding ACP domain (IPR009081), Trimeric LpxA-like superfamily (IPR011004)	Catalase
Sro653_g181960	3.32025	0.000372962	0.0269259	4.77841	6.90105e-06	0.00436848	D-alanine--D-alanyl carrier protein ligase	AMP-dependent synthetase/ligase (IPR000873), AMP-binding, conserved site (IPR020845), Trimeric LpxA-like superfamily (IPR011004)	Catalase
Sro98_g050450	2.91363	6.04e-05	0.010364	3.08947	3.12298e-05	0.011209	Transitional endoplasmic reticulum ATPase	CDC48 domain 2-like superfamily (IPR029067), ATPase, AAA-type, core (IPR003959), AAA+ ATPase domain (IPR003593), P-loop containing nucleoside triphosphate hydrolase (IPR027417), Aspartate decarboxylase-like domain superfamily (IPR009010)	cell division cycle protein 48
Sro66_g037380	3.13683	3.98e-05	0.00851832	2.74235	0.00017871	0.0356873	Transitional endoplasmic reticulum ATPase	CDC48 domain 2-like superfamily (IPR029067), CDC48, N-terminal subdomain (IPR003338), ATPase, AAA-type, core (IPR003959), ATPase, AAA-type, conserved site (IPR003960), AAA+ ATPase domain (IPR003593), P-loop containing nucleoside triphosphate hydrolase (IPR027417), Aspartate decarboxylase-like domain superfamily (IPR009010)	cell division cycle protein 48
Sro51_chlor_g030360	3.84706	1.5e-05	0.00440085	3.33085	8.73407e-05	0.021884	Cytochrome b6 (Fragment)	Cytochrome b/b6, N-terminal (IPR005797), Cytochrome b/b6-like domain superfamily (IPR027387), Cytochrome b6, PetB (IPR023530), Di-haem cytochrome, transmembrane (IPR016174)	Component of the ubiquinol-cytochrome c reductase complex (complex III or cytochrome b-c1 complex), which is a respiratory chain that generates an electrochemical potential coupled to ATP synthesis (By similarity)
Sro577_g169700	3.7878	2.94e-05	0.0068826	3.45506	8.6155e-05	0.021884	-	Ricin B, lectin domain (IPR000772), Vacuolar protein sorting-associated protein 62 (IPR009291)	Cupin superfamily protein
Sro747_g196570	2.63163	0.000158956	0.0159311	2.73614	9.7815e-05	0.023219	Tuberculostearic acid methyltransferase UfaA1	S-adenosyl-L-methionine-dependent methyltransferase (IPR029063)	cyclopropane-fatty-acyl-phospholipid synthase
Sro1326_g262990	3.04153	3.22e-05	0.00734952	2.57745	0.000238494	0.040206	gamma-lyase	Pyridoxal phosphate-dependent transferase, major region, subdomain 1 (IPR015421), Pyridoxal phosphate-dependent transferase, subdomain 2 (IPR015422), Cys/Met metabolism, pyridoxal phosphate-dependent enzyme (IPR000277), Pyridoxal phosphate-dependent transferase (IPR015424)	Cystathionine
Sro2297_g322420	2.19884	7.39e-05	0.0116603	2.16535	9.51913e-05	0.023219	Putative heme-binding peroxidase	Haem peroxidase, plant/fungal/bacterial (IPR002016), Class I peroxidase (IPR002207), Peroxidase, active site (IPR019794), Haem peroxidase (IPR010255)	cytochrome c peroxidase
Sro5_g004350	3.68164	0.000224293	0.0198616	4.76301	1.15611e-05	0.00590936	25-hydroxycholesterol 7-alpha-hydroxylase (Fragment)	Cytochrome P450 (IPR001128), Cytochrome P450, cholesterol 7-alpha-monooxygenase-type (IPR024204), Cytochrome P450, E-class, group IV (IPR002403)	cytochrome P450, family 7, subfamily A, polypeptide 1
Sro683_g186590	3.64395	0.000186642	0.0176015	4.38246	2.14524e-05	0.00843474	monooxygenase	Flavin monooxygenase-like (IPR020946), Flavin monooxygenase FMO (IPR000960)	Dimethylaniline monooxygenase (N-oxide-forming)
Sro176_g077250	2.24949	0.00087529	0.0451004	2.76443	6.66691e-05	0.0175656	DOPA dioxygenase extradiol	Extradiol aromatic ring-opening dioxygenase, DODA-type (IPR014436), Extradiol ring-cleavage dioxygenase, class III enzyme, subunit B (IPR004183)	dioxygenase
Sro558_g166350	2.22597	0.000266032	0.0218683	2.23922	0.000244608	0.040554	dispatched homolog 3	Protein dispatched (IPR030223), Sterol-sensing domain (IPR000731), Protein patched/dispatched (IPR003392)	dispatched homolog
Sro782_g201770	2.65029	0.000255917	0.0214442	3.26591	2.18454e-05	0.00845913	protein DnaJ	DnaJ domain (IPR001623), DnaJ domain, conserved site (IPR018253)	DNAj (Hsp40) homolog, subfamily B, member
Sro701_g189830	3.94096	7.96e-06	0.00313095	3.52838	3.11904e-05	0.011209	-	DSBA-like thioredoxin domain (IPR001853)	DSBA-like thioredoxin domain
Sro420_g139380	3.95489	6.69e-07	0.000624051	3.23093	1.14863e-05	0.00590936	-	DSBA-like thioredoxin domain (IPR001853)	DSBA-like thioredoxin domain protein
Sro2516_g329970	1.99051	0.000577236	0.0343879	2.76422	3.02476e-06	0.00214733	-	Alpha/Beta hydrolase fold (IPR029058), Putative esterase (IPR000801)	Esterase
Sro1378_g267630	2.91645	0.000220003	0.0196595	3.14861	0.000103157	0.0241745	linked oxidoreductase DDB_G0289697	CO dehydrogenase flavoprotein-like, FAD-binding, subdomain 2 (IPR016169), FAD-binding, type 2, subdomain 1 (IPR016167), FAD linked oxidase, N-terminal (IPR006094), FAD-binding, type 2 (IPR016166)	FAD linked
Sro395_g134070	3.05371	4.54e-05	0.00932946	3.08891	4.00839e-05	0.0130524	Putative fatty-acid--CoA ligase FadD21	Phosphopantetheine binding ACP domain (IPR009081), AMP-dependent synthetase/ligase (IPR000873), Trimeric LpxA-like superfamily (IPR011004)	fatty-acid-coa ligase
Sro849_g210500	6.78949	2.62e-09	3.34e-05	7.05905	1.65093e-09	1.98543e-05	H dehydrogenase	Flavoprotein-like superfamily (IPR029039), NADPH-dependent FMN reductase-like (IPR005025), Flavodoxin/nitric oxide synthase (IPR008254), Flavoprotein WrbA-like (IPR010089)	Flavodoxin-like fold
Sro9_g007350	3.29494	3.02e-07	0.000394674	2.60272	1.03576e-05	0.0056321	Furin-like protease 1, isoform 1	Kexin/furin catalytic domain (IPR034182), Galactose-binding-like domain superfamily (IPR008979), Peptidase S8/S53 domain (IPR000209), P domain (IPR002884), Peptidase S8, subtilisin-related (IPR015500), Peptidase S8, subtilisin, Ser-active site (IPR023828), Peptidase S8, subtilisin, His-active site (IPR022398), PSI domain (IPR016201)	Furin (Paired basic amino acid cleaving enzyme)
Sro596_g172810	3.58654	3.75e-06	0.00191435	4.53543	1.50976e-07	0.000296807	Glutathionyl-hydroquinone reductase	Glutathione S-transferase Omega/GSH (IPR016639), Glutathione S-transferase, N-terminal (IPR004045)	glutathione Stransferase
Sro2126_g315740	3.95415	4.71e-06	0.00220501	5.39687	7.52194e-08	0.000174762	Glutathionyl-hydroquinone reductase	Glutathione S-transferase Omega/GSH (IPR016639), Glutathione S-transferase, N-terminal (IPR004045), Glutathione S-transferase, C-terminal-like (IPR010987)	glutathione Stransferase
Sro1751_g295250	4.14042	4.83e-06	0.00220501	3.54387	3.28313e-05	0.011209	S-transferase class-mu 28 kDa isozyme	Glutathione S-transferase, C-terminal (IPR004046), Glutathione S-transferase, N-terminal (IPR004045), Glutathione S-transferase, C-terminal-like (IPR010987)	glutathione Stransferase
Sro945_g223090	3.13022	7.29e-06	0.00300098	3.38498	2.5022e-06	0.00193784	S-transferase domain-containing protein DDB	Glutathione S-transferase, C-terminal (IPR004046), Glutathione S-transferase, N-terminal (IPR004045), Glutathione S-transferase, C-terminal-like (IPR010987)	Glutathione S-transferase
Sro551_g164870	3.28282	3.46e-05	0.00775761	3.33512	2.89003e-05	0.0107044	-	Immunoglobulin-like fold (IPR013783), Na-Ca exchanger/integrin-beta4 (IPR003644), Cadherin (IPR002126), Cadherin-like (IPR015919)	Glycoside hydrolase Family 5
Sro997_g229450	2.32597	0.000163581	0.0162671	2.4133	9.6194e-05	0.023219	Receptor-type guanylate cyclase gcy	Nucleotide cyclase (IPR029787), Adenylyl cyclase class-3/4/guanylyl cyclase (IPR001054)	Guanylate cyclase
Sro1275_g258470	3.36437	0.000377363	0.0269974	4.53609	1.42364e-05	0.00649715	Receptor-type guanylate cyclase gcy-19	Nucleotide cyclase (IPR029787), Adenylyl cyclase class-3/4/guanylyl cyclase (IPR001054)	Guanylate cyclase
Sro30_g019760	2.34019	0.000168701	0.0167112	2.31421	0.000198955	0.0362722	Cyanamide hydratase	HD/PDEase domain (IPR003607), HD domain (IPR006674)	HDc
Sro812_g206010	2.63022	4.21e-05	0.00873825	2.93292	9.45151e-06	0.00536783	shock protein HSP 90	Histidine kinase/HSP90-like ATPase (IPR003594), Heat shock protein Hsp90 family (IPR001404), Heat shock protein Hsp90, N-terminal (IPR020575), Heat shock protein Hsp90, conserved site (IPR019805), Ribosomal protein S5 domain 2-type fold (IPR020568)	heat shock protein
Sro507_g156600	2.98582	0.000132613	0.0147356	3.00959	0.000122093	0.0273714	Desert hedgehog protein	Hedgehog protein, Hint domain (IPR001767), EF-Hand 1, calcium-binding site (IPR018247), EF-hand domain (IPR002048), Intein N-terminal splicing region (IPR006141), Hint domain N-terminal (IPR003587)	HintC
Sro48_g028090	4.20056	8.21e-07	0.000676672	3.01894	6.3433e-05	0.0170648	dichloro-2,5-cyclohexadiene-1,4-diol dehydrogenase	Short-chain dehydrogenase/reductase SDR (IPR002347)	Hydroxysteroid (17-beta) dehydrogenase 14
Sro819_g207060	5.11101	3.42e-05	0.00773505	6.30661	4.22597e-06	0.00289866	-	NmrA-like domain (IPR008030)	Inherit from COG: epimerase dehydratase
Sro51_chlor_g030260	3.49361	2.96e-06	0.00157773	3.29091	7.00817e-06	0.00436848	Ferredoxin-1	2Fe-2S ferredoxin-type iron-sulfur binding domain (IPR001041), Beta-grasp domain superfamily (IPR012675), 2Fe-2S ferredoxin, iron-sulphur binding site (IPR006058), Ferredoxin [2Fe-2S], plant (IPR010241)	K02639 ferredoxin
Sro222_g091180	3.29048	5.55e-05	0.0100528	3.08227	0.00011632	0.0265427	-	Serralysin-like metalloprotease, C-terminal (IPR011049), Hemolysin-type calcium-binding conserved site (IPR018511)	Kringle domain
Sro41_g025330	2.83628	1.84e-05	0.00503984	2.60486	5.81673e-05	0.0162825	-	Leucine-rich repeat domain superfamily (IPR032675), Leucine-rich repeat (IPR001611)	leucine Rich Repeat
Sro193_g082590	6.73967	6.01e-09	4.28e-05	7.50626	1.6526e-09	1.98543e-05	-	Metallo-beta-lactamase (IPR001279)	Metallo-beta-lactamase superfamily
Sro2657_g333870	2.91874	6.81e-05	0.0112675	3.33491	1.3914e-05	0.00646548	hydroxynicotinate 3-monooxygenase	FAD-binding domain (IPR002938)	monooxygenase
Sro481_g151580	7.89536	1.69e-08	8.18e-05	9.06594	2.33059e-09	1.98543e-05	Probable NADPH:quinone oxidoreductase	Flavoprotein-like superfamily (IPR029039), NADPH-dependent FMN reductase-like (IPR005025)	NAD(P)H-dependent FMN reductase
Sro16_g011920	4.14384	7.03e-07	0.000624051	4.89584	7.34736e-08	0.000174762	Quinone reductase	Flavoprotein-like superfamily (IPR029039), NADPH-dependent FMN reductase-like (IPR005025)	NAD(P)H-dependent FMN reductase
Sro42_g025790	2.96406	0.000750365	0.0411525	4.31968	1.23885e-05	0.00620808	-	-	Nitrilase family, member 2
Sro55_g032320	3.04513	2.49e-05	0.00607006	3.91418	8.40111e-07	0.000950623	Receptor-type guanylate cyclase gcy	Nucleotide cyclase (IPR029787), Adenylyl cyclase class-3/4/guanylyl cyclase (IPR001054)	Nitrilase family, member 2
Sro553_g165220	3.65828	5.01e-05	0.00953066	3.23895	0.000201996	0.036355	Putative fatty-acid--CoA ligase FadD21	AMP-dependent synthetase/ligase (IPR000873), AMP-binding, conserved site (IPR020845), Trimeric LpxA-like superfamily (IPR011004)	non-ribosomal peptide synthetase
Sro56_g032800	3.34902	3.23e-07	0.000394674	3.03378	1.39661e-06	0.00137282	Pirin-like protein	RmlC-like jelly roll fold (IPR014710), Pirin, C-terminal domain (IPR008778), Pirin, N-terminal domain (IPR003829), Pirin (IPR012093), RmlC-like cupin domain superfamily (IPR011051)	Pirin C-terminal cupin domain
Sro56_g032810	7.33444	6.7e-09	4.28e-05	7.1886	8.8043e-09	5.62529e-05	Pirin-like protein	RmlC-like jelly roll fold (IPR014710), Pirin, N-terminal domain (IPR003829), Pirin, C-terminal domain (IPR008778), Pirin (IPR012093), RmlC-like cupin domain superfamily (IPR011051)	Pirin C-terminal cupin domain
Sro436_g142490	6.27502	4.83e-06	0.00220501	8.24529	1.06916e-07	0.000227704	Quercetin 2,3-dioxygenase	RmlC-like jelly roll fold (IPR014710), Pirin, N-terminal domain (IPR003829), Pirin (IPR012093), RmlC-like cupin domain superfamily (IPR011051)	pirin domain protein
Sro361_g126680	2.99878	2.32e-06	0.00140954	3.95586	3.4917e-08	0.000112038	Quercetin 2,3-dioxygenase	RmlC-like jelly roll fold (IPR014710), Pirin, N-terminal domain (IPR003829), Pirin (IPR012093), RmlC-like cupin domain superfamily (IPR011051)	pirin domain protein
Sro2066_g313280	6.22348	1.92e-08	8.18e-05	4.71087	6.06982e-07	0.000827495	-	Domain of unknown function DUF1330 (IPR010753), Dimeric alpha-beta barrel (IPR011008)	Protein of unknown function (DUF1330)
Sro324_g117490	6.89884	7.78e-08	0.000180772	6.09257	3.28636e-07	0.000494056	Diacetyl reductase [(S)-acetoin forming]	Short-chain dehydrogenase/reductase SDR (IPR002347)	reductase
Sro1926_g305900	6.26256	6.75e-07	0.000624051	6.05442	9.7589e-07	0.000997633	Diacetyl reductase [(S)-acetoin forming]	Short-chain dehydrogenase/reductase SDR (IPR002347)	reductase
Sro436_g142480	3.89314	0.000117619	0.014081	6.31468	2.21329e-07	0.000404037	Diacetyl reductase [(S)-acetoin forming]	Short-chain dehydrogenase/reductase SDR (IPR002347), Short-chain dehydrogenase/reductase, conserved site (IPR020904)	reductase
Sro1805_g298730	4.07795	1.91e-05	0.00512161	3.83161	4.14362e-05	0.0130524	3beta-hydroxysteroid-dehydrogenase/decarboxylase isoform	3-beta hydroxysteroid dehydrogenase/isomerase (IPR002225)	RmlD substrate binding domain
Sro51_chlor_g030120	3.6022	1.19e-05	0.00405278	2.70824	0.000314884	0.0455951	Ribulose bisphosphate carboxylase large chain (Fragment)	Ribulose bisphosphate carboxylase, large subunit, ferrodoxin-like N-terminal (IPR017443), Ribulose bisphosphate carboxylase, large subunit, C-terminal (IPR000685), Ribulose bisphosphate carboxylase, large chain, active site (IPR020878)	RuBisCO catalyzes two reactions the carboxylation of D- ribulose 1,5-bisphosphate, the primary event in carbon dioxide fixation, as well as the oxidative fragmentation of the pentose substrate in the photorespiration process. Both reactions occur simultaneously and in competition at the same active site
Sro33_g021360	2.1021	0.000901215	0.0457899	2.36009	0.000191649	0.0362722	-	ORMDL family (IPR007203)	S. cerevisiae
Sro1875_g303060	4.52554	1.93e-06	0.0012679	4.8536	8.03178e-07	0.000950623	Dehydrogenase/reductase SDR family member on chromosome X	Short-chain dehydrogenase/reductase SDR (IPR002347)	Short-chain dehydrogenase reductase SDR
Sro660_g183080	4.13179	2.8e-05	0.0066354	4.24698	2.04554e-05	0.00836061	Dehydrogenase/reductase SDR family member on chromosome X	Short-chain dehydrogenase/reductase SDR (IPR002347)	Short-chain dehydrogenase reductase SDR
Sro672_g185080	2.24946	0.00068474	0.0385321	2.70899	6.18836e-05	0.0168251	family 28 member 3	Concentrative nucleoside transporter (IPR008276), Concentrative nucleoside transporter N-terminal domain (IPR002668), Concentrative nucleoside transporter C-terminal domain (IPR011657)	Solute carrier family 28 (Sodium-coupled nucleoside transporter), member
Sro551_g164880	4.55874	7.61e-06	0.00303821	5.18819	1.64971e-06	0.00144106	-	Phage tail collar domain (IPR011083)	Tail Collar
Sro212_g088240	2.81555	0.00038562	0.0271496	2.96149	0.000223728	0.0386338	-	C-type lectin-like/link domain superfamily (IPR016186), Vacuolar protein sorting-associated protein 62 (IPR009291), Beta-propeller repeat TECPR (IPR006624)	TECPR
Sro211_g087850	3.02488	2.02e-06	0.00128908	2.70611	9.94238e-06	0.00552385	Elongation factor 1-alpha (Fragment)	Translation elongation factor EFTu/EF1A, C-terminal (IPR004160), Translation elongation factor EFTu-like, domain 2 (IPR004161), Transcription factor, GTP-binding domain (IPR000795), Tr-type G domain, conserved site (IPR031157), Translation elongation factor EF1A/initiation factor IF2gamma, C-terminal (IPR009001), Translation protein, beta-barrel domain superfamily (IPR009000), P-loop containing n…	This protein promotes the GTP-dependent binding of aminoacyl-tRNA to the A-site of ribosomes during protein biosynthesis (By similarity)
Sro1471_g275440	2.52173	7.23e-05	0.0116175	2.93383	8.33922e-06	0.00484376	-	Tocopherol cyclase (IPR025893)	tocopherol cyclase
Sro109_g054580	2.78049	9.96e-05	0.0132638	2.92534	5.28272e-05	0.0153421	SEC14-like protein	CRAL-TRIO lipid binding domain (IPR001251)	Transfer protein
Sro427_g140590	2.68809	5.51e-05	0.0100528	2.88583	2.07366e-05	0.00836061	Valine--tRNA ligase	Valyl tRNA synthetase, anticodon-binding domain (IPR033705), Rossmann-like alpha/beta/alpha sandwich fold (IPR014729), Valine-tRNA ligase (IPR002303), Aminoacyl-tRNA synthetase, class Ia (IPR002300), Valyl-tRNA synthetase, tRNA-binding arm (IPR019499), Methionyl/Valyl/Leucyl/Isoleucyl-tRNA synthetase, anticodon-binding (IPR013155), Aminoacyl-tRNA synthetase, class I, conserved site (IPR001412), C…	Valyl-trna synthetase
