# Supplementary material for: Associated Bacteria Affect Sexual Reproduction by Altering Gene Expression and Metabolic Processes in a Biofilm Inhabiting Diatom
Source: Front Microbiol. 2019 Aug 2;10:1790. doi: 10.3389/fmicb.2019.01790 (PMC6688387; doi:10.3389/fmicb.2019.01790)
Supplement: Supplementary file 12 [file Data_Sheet_11.xlsx]

## Sheet: Tabelle1
GO ID	GO Function	Genes	p-value
Biological function
GO:0006805	xenobiotic metabolic process	3	0.00068
GO:0042049	cellular acyl-CoA homeostasis	1	0.00384
GO:0007225	patched ligand maturation	1	0.00384
GO:0015864	pyrimidine nucleoside transport	1	0.00766
GO:0090155	negative regulation of sphingolipid biosynthetic process	1	0.01147
GO:0090156	cellular sphingolipid homeostasis	1	0.01147
GO:0060539	diaphragm development	1	0.01147
GO:0015855	pyrimidine nucleobase transport	1	0.01147
GO:0006707	cholesterol catabolic process	1	0.01147
GO:0031024	nterphase microtubule organizing center assembly	1	0.01147
GO:0031025	equatorial microtubule organizing center disassembly	1	0.01147
GO:0071397	cellular response to cholesterol	1	0.01527
GO:0042694	muscle cell fate specification	1	0.01527
GO:0021984	adenohypophysis development	1	0.01527
GO:0006863	purine nucleobase transport	1	0.01527
Molecular functions
GO:0010181	FMN binding	2	0.00019
GO:0015390	purine-specific nucleoside:sodium symporter activity	1	0.00371
GO:0016162	cellulose 1,4-beta-cellobiosidase activity	1	0.00371
GO:0030248	cellulose binding	1	0.00371
GO:0009976	tocopherol cyclase activity	1	0.00371
GO:0015389	pyrimidine- and adenine-specific:sodium symporter activity	1	0.00371
GO:0050662	coenzyme binding	3	0.00594
GO:0008123	cholesterol 7-alpha-monooxygenase activity	1	0.00741
GO:0004064	arylesterase activity	1	0.0111
